# Supplementary material for: A reform of value-added taxes on foods can have health, environmental and economic benefits in Europe
Source: Nat Food. 2025 Jan 9;6(2):161–9. doi: 10.1038/s43016-024-01097-5 (PMC11850278; doi:10.1038/s43016-024-01097-5)
Supplement: Supplementary file 3 — Supplementary Datafile. [file 43016_2024_1097_MOESM3_ESM.xlsx]

## Sheet: notes
Supplementary data file to "A reform of value-added taxes on foods can have health, environmental, and economic benefits in Europe"
Contact: Marco Springmann (marco.springmann@ouce.ox.ac.uk)
VAT rates: data_VAT and VAT_rates
> Aggregation: aggregation, including by food groups and by aggregates of fruits and vegetables (PLT) and meat and dairy (ASF)
> Region: region or country (classified by ISO3 code)
> Scenario: scenario of VAT reform, including increases in VAT for meat and dairy (ASF) and reductions in VAT for fruits and vegetables (PLT), as well as their combination (VAT)
> Food_group: food groups including their sum (all-fg)
> Value: VAT rates (%)
food demand: data_demand on food_demand
> Measure: measure of change, including absolute numbers (abs), absolute changes (chg), and percentage changes (pct)
> Scenario: scenario of VAT reform, including increases in VAT for meat and dairy (ASF) and reductions in VAT for fruits and vegetables (PLT), as well as their combination (VAT)
> Unit: unit including food demand in grams per person per day (g/d) and kilocalories per person perday (kcal/d), as well as intake net of food waste (_w)
> Food_group: food groups including their sum (all-fg)
> Region: region or country (classified by ISO3 code)
> Value: value in selected unit
environmental impacts: data_env and env_impacts
> Measure: measure of change, including absolute numbers (abs), absolute changes (chg), percentage changes (pct), and the distribution across food groups within these (_dis)
> Indicator: environmental indicator, including greenhouse gas emissions (GHG), land use (land) with components of cropland use (land_crop) and pasture (land_pstr), freshwater use (water), eutrophication potential (eutr), and the average of these
> Scenario: scenario of VAT reform, including increases in VAT for meat and dairy (ASF) and reductions in VAT for fruits and vegetables (PLT), as well as their combination (VAT)
> Food_group: food groups including their sum (all-fg)
> Region: region or country (classified by ISO3 code)
> Value: value in indicator unit (see paper)
health impacts: data_health on health_impacts
> Parameter: health parameter, including number of avoided deaths (deaths_avd), number of avoided deaths per 1000 people (deaths_avd/1000_pop_age), and percentage change in the number of all deaths (%deaths_avd/all)
> Scenario: scenario of VAT reform, including increases in VAT for meat and dairy (ASF) and reductions in VAT for fruits and vegetables (PLT), as well as their combination (VAT)
> Risk_factor: risk factor, including aggregate of all diet-related risks (diet), all weight-related risks (weight, and all risks (all-rf)
> Disease: cause of deaths, including aggregate of all causes (all-c)
> Region: region or country (classified by ISO3 code)
> Statistics: mean and low and high values of 95% confidence intervals
> Value: value in unit of parameter
cost impacts: data_cost on cost_impacts
> Measure: measure of change, including absolute changes (chg)
> Parameter: cost parameter, including VAT revenues (revenue), climate-change damage costs (cost_GHG), costs of illness (cost_COI), and their balance (balance)
> Unit: unit, including USD billion (bill_USD) and percentage of GDP (%GDP)
> Scenario: scenario of VAT reform, including increases in VAT for meat and dairy (ASF) and reductions in VAT for fruits and vegetables (PLT), as well as their combination (VAT)
> Region: region or country (classified by ISO3 code)
> Statistics: mean and low and high values
> Value: value in selected unit

## Sheet: data_VAT
Aggregation	Region	Scenario	Food_group	Value
det	AUT	BMK	legumes	10.43
det	AUT	BMK	soybeans	10
det	AUT	BMK	nuts_seeds	10.05
det	AUT	BMK	vegetables	10.68
det	AUT	BMK	fruits	12.88
det	AUT	BMK	beef	10
det	AUT	BMK	lamb	10
det	AUT	BMK	pork	10
det	AUT	BMK	poultry	10
det	AUT	BMK	milk	10
det	AUT	BMK	legumes_all	10.15
det	AUT	VAT	beef	20
det	AUT	VAT	lamb	20
det	AUT	VAT	pork	20
det	AUT	VAT	poultry	20
det	AUT	VAT	milk	20
det	AUT	ASF	legumes	10.43
det	AUT	ASF	soybeans	10
det	AUT	ASF	nuts_seeds	10.05
det	AUT	ASF	vegetables	10.68
det	AUT	ASF	fruits	12.88
det	AUT	ASF	beef	20
det	AUT	ASF	lamb	20
det	AUT	ASF	pork	20
det	AUT	ASF	poultry	20
det	AUT	ASF	milk	20
det	AUT	ASF	legumes_all	10.15
det	AUT	PLT	beef	10
det	AUT	PLT	lamb	10
det	AUT	PLT	pork	10
det	AUT	PLT	poultry	10
det	AUT	PLT	milk	10
det	BEL	BMK	legumes	6
det	BEL	BMK	soybeans	6
det	BEL	BMK	nuts_seeds	6
det	BEL	BMK	vegetables	6
det	BEL	BMK	fruits	6.29
det	BEL	BMK	beef	6
det	BEL	BMK	lamb	6
det	BEL	BMK	pork	6
det	BEL	BMK	poultry	6
det	BEL	BMK	milk	0.16
det	BEL	BMK	legumes_all	6
det	BEL	VAT	beef	21
det	BEL	VAT	lamb	21
det	BEL	VAT	pork	21
det	BEL	VAT	poultry	21
det	BEL	VAT	milk	21
det	BEL	ASF	legumes	6
det	BEL	ASF	soybeans	6
det	BEL	ASF	nuts_seeds	6
det	BEL	ASF	vegetables	6
det	BEL	ASF	fruits	6.29
det	BEL	ASF	beef	21
det	BEL	ASF	lamb	21
det	BEL	ASF	pork	21
det	BEL	ASF	poultry	21
det	BEL	ASF	milk	21
det	BEL	ASF	legumes_all	6
det	BEL	PLT	beef	6
det	BEL	PLT	lamb	6
det	BEL	PLT	pork	6
det	BEL	PLT	poultry	6
det	BEL	PLT	milk	0.16
det	BGR	BMK	legumes	20
det	BGR	BMK	soybeans	20
det	BGR	BMK	nuts_seeds	20
det	BGR	BMK	vegetables	19.85
det	BGR	BMK	fruits	19.89
det	BGR	BMK	beef	20
det	BGR	BMK	lamb	20
det	BGR	BMK	pork	20
det	BGR	BMK	poultry	20
det	BGR	BMK	milk	20
det	BGR	BMK	legumes_all	20
det	BGR	VAT	beef	20
det	BGR	VAT	lamb	20
det	BGR	VAT	pork	20
det	BGR	VAT	poultry	20
det	BGR	VAT	milk	20
det	BGR	ASF	legumes	20
det	BGR	ASF	soybeans	20
det	BGR	ASF	nuts_seeds	20
det	BGR	ASF	vegetables	19.85
det	BGR	ASF	fruits	19.89
det	BGR	ASF	beef	20
det	BGR	ASF	lamb	20
det	BGR	ASF	pork	20
det	BGR	ASF	poultry	20
det	BGR	ASF	milk	20
det	BGR	ASF	legumes_all	20
det	BGR	PLT	beef	20
det	BGR	PLT	lamb	20
det	BGR	PLT	pork	20
det	BGR	PLT	poultry	20
det	BGR	PLT	milk	20
det	CYP	BMK	legumes	7
det	CYP	BMK	soybeans	5
det	CYP	BMK	nuts_seeds	6.66
det	CYP	BMK	vegetables	8.84
det	CYP	BMK	fruits	10.79
det	CYP	BMK	beef	8.29
det	CYP	BMK	lamb	6
det	CYP	BMK	pork	8.73
det	CYP	BMK	poultry	7.67
det	CYP	BMK	milk	5
det	CYP	BMK	legumes_all	6.92
det	CYP	VAT	beef	19
det	CYP	VAT	lamb	19
det	CYP	VAT	pork	19
det	CYP	VAT	poultry	19
det	CYP	VAT	milk	19
det	CYP	ASF	legumes	7
det	CYP	ASF	soybeans	5
det	CYP	ASF	nuts_seeds	6.66
det	CYP	ASF	vegetables	8.84
det	CYP	ASF	fruits	10.79
det	CYP	ASF	beef	19
det	CYP	ASF	lamb	19
det	CYP	ASF	pork	19
det	CYP	ASF	poultry	19
det	CYP	ASF	milk	19
det	CYP	ASF	legumes_all	6.92
det	CYP	PLT	beef	8.29
det	CYP	PLT	lamb	6
det	CYP	PLT	pork	8.73
det	CYP	PLT	poultry	7.67
det	CYP	PLT	milk	5
det	CZE	BMK	legumes	12
det	CZE	BMK	soybeans	12
det	CZE	BMK	nuts_seeds	12
det	CZE	BMK	vegetables	12
det	CZE	BMK	fruits	12
det	CZE	BMK	beef	12
det	CZE	BMK	lamb	12
det	CZE	BMK	pork	12
det	CZE	BMK	poultry	12
det	CZE	BMK	milk	12
det	CZE	BMK	legumes_all	12
det	CZE	VAT	beef	21
det	CZE	VAT	lamb	21
det	CZE	VAT	pork	21
det	CZE	VAT	poultry	21
det	CZE	VAT	milk	21
det	CZE	ASF	legumes	12
det	CZE	ASF	soybeans	12
det	CZE	ASF	nuts_seeds	12
det	CZE	ASF	vegetables	12
det	CZE	ASF	fruits	12
det	CZE	ASF	beef	21
det	CZE	ASF	lamb	21
det	CZE	ASF	pork	21
det	CZE	ASF	poultry	21
det	CZE	ASF	milk	21
det	CZE	ASF	legumes_all	12
det	CZE	PLT	beef	12
det	CZE	PLT	lamb	12
det	CZE	PLT	pork	12
det	CZE	PLT	poultry	12
det	CZE	PLT	milk	12
det	DEU	BMK	legumes	7
det	DEU	BMK	soybeans	7
det	DEU	BMK	nuts_seeds	7
det	DEU	BMK	vegetables	7.49
det	DEU	BMK	fruits	10.12
det	DEU	BMK	beef	7
det	DEU	BMK	lamb	7
det	DEU	BMK	pork	7
det	DEU	BMK	poultry	7
det	DEU	BMK	milk	7
det	DEU	BMK	legumes_all	7
det	DEU	VAT	beef	19
det	DEU	VAT	lamb	19
det	DEU	VAT	pork	19
det	DEU	VAT	poultry	19
det	DEU	VAT	milk	19
det	DEU	ASF	legumes	7
det	DEU	ASF	soybeans	7
det	DEU	ASF	nuts_seeds	7
det	DEU	ASF	vegetables	7.49
det	DEU	ASF	fruits	10.12
det	DEU	ASF	beef	19
det	DEU	ASF	lamb	19
det	DEU	ASF	pork	19
det	DEU	ASF	poultry	19
det	DEU	ASF	milk	19
det	DEU	ASF	legumes_all	7
det	DEU	PLT	beef	7
det	DEU	PLT	lamb	7
det	DEU	PLT	pork	7
det	DEU	PLT	poultry	7
det	DEU	PLT	milk	7
det	DNK	BMK	legumes	25
det	DNK	BMK	soybeans	25
det	DNK	BMK	nuts_seeds	25
det	DNK	BMK	vegetables	25
det	DNK	BMK	fruits	25
det	DNK	BMK	beef	25
det	DNK	BMK	lamb	25
det	DNK	BMK	pork	25
det	DNK	BMK	poultry	25
det	DNK	BMK	milk	25
det	DNK	BMK	legumes_all	25
det	DNK	VAT	beef	25
det	DNK	VAT	lamb	25
det	DNK	VAT	pork	25
det	DNK	VAT	poultry	25
det	DNK	VAT	milk	25
det	DNK	ASF	legumes	25
det	DNK	ASF	soybeans	25
det	DNK	ASF	nuts_seeds	25
det	DNK	ASF	vegetables	25
det	DNK	ASF	fruits	25
det	DNK	ASF	beef	25
det	DNK	ASF	lamb	25
det	DNK	ASF	pork	25
det	DNK	ASF	poultry	25
det	DNK	ASF	milk	25
det	DNK	ASF	legumes_all	25
det	DNK	PLT	beef	25
det	DNK	PLT	lamb	25
det	DNK	PLT	pork	25
det	DNK	PLT	poultry	25
det	DNK	PLT	milk	25
det	ESP	BMK	legumes	17.33
det	ESP	BMK	soybeans	10
det	ESP	BMK	nuts_seeds	15.03
det	ESP	BMK	vegetables	15.73
det	ESP	BMK	fruits	16.77
det	ESP	BMK	beef	10
det	ESP	BMK	lamb	10
det	ESP	BMK	pork	10
det	ESP	BMK	poultry	10
det	ESP	BMK	milk	20.7
det	ESP	BMK	legumes_all	17.16
det	ESP	VAT	beef	21
det	ESP	VAT	lamb	21
det	ESP	VAT	pork	21
det	ESP	VAT	poultry	21
det	ESP	VAT	milk	21
det	ESP	ASF	legumes	17.33
det	ESP	ASF	soybeans	10
det	ESP	ASF	nuts_seeds	15.03
det	ESP	ASF	vegetables	15.73
det	ESP	ASF	fruits	16.77
det	ESP	ASF	beef	21
det	ESP	ASF	lamb	21
det	ESP	ASF	pork	21
det	ESP	ASF	poultry	21
det	ESP	ASF	milk	21
det	ESP	ASF	legumes_all	17.16
det	ESP	PLT	beef	10
det	ESP	PLT	lamb	10
det	ESP	PLT	pork	10
det	ESP	PLT	poultry	10
det	ESP	PLT	milk	20.7
det	EST	BMK	legumes	22
det	EST	BMK	soybeans	22
det	EST	BMK	nuts_seeds	22
det	EST	BMK	vegetables	22
det	EST	BMK	fruits	22
det	EST	BMK	beef	22
det	EST	BMK	lamb	22
det	EST	BMK	pork	22
det	EST	BMK	poultry	22
det	EST	BMK	milk	22
det	EST	BMK	legumes_all	22
det	EST	VAT	beef	22
det	EST	VAT	lamb	22
det	EST	VAT	pork	22
det	EST	VAT	poultry	22
det	EST	VAT	milk	22
det	EST	ASF	legumes	22
det	EST	ASF	soybeans	22
det	EST	ASF	nuts_seeds	22
det	EST	ASF	vegetables	22
det	EST	ASF	fruits	22
det	EST	ASF	beef	22
det	EST	ASF	lamb	22
det	EST	ASF	pork	22
det	EST	ASF	poultry	22
det	EST	ASF	milk	22
det	EST	ASF	legumes_all	22
det	EST	PLT	beef	22
det	EST	PLT	lamb	22
det	EST	PLT	pork	22
det	EST	PLT	poultry	22
det	EST	PLT	milk	22
det	FIN	BMK	legumes	14
det	FIN	BMK	soybeans	14
det	FIN	BMK	nuts_seeds	14.17
det	FIN	BMK	vegetables	14
det	FIN	BMK	fruits	14.29
det	FIN	BMK	beef	14
det	FIN	BMK	lamb	14
det	FIN	BMK	pork	14
det	FIN	BMK	poultry	14
det	FIN	BMK	milk	14
det	FIN	BMK	legumes_all	14
det	FIN	VAT	beef	24
det	FIN	VAT	lamb	24
det	FIN	VAT	pork	24
det	FIN	VAT	poultry	24
det	FIN	VAT	milk	24
det	FIN	ASF	legumes	14
det	FIN	ASF	soybeans	14
det	FIN	ASF	nuts_seeds	14.17
det	FIN	ASF	vegetables	14
det	FIN	ASF	fruits	14.29
det	FIN	ASF	beef	24
det	FIN	ASF	lamb	24
det	FIN	ASF	pork	24
det	FIN	ASF	poultry	24
det	FIN	ASF	milk	24
det	FIN	ASF	legumes_all	14
det	FIN	PLT	beef	14
det	FIN	PLT	lamb	14
det	FIN	PLT	pork	14
det	FIN	PLT	poultry	14
det	FIN	PLT	milk	14
det	FRA	BMK	legumes	5.5
det	FRA	BMK	soybeans	5.5
det	FRA	BMK	nuts_seeds	5.5
det	FRA	BMK	vegetables	5.7
det	FRA	BMK	fruits	5.5
det	FRA	BMK	beef	5.5
det	FRA	BMK	lamb	5.5
det	FRA	BMK	pork	5.5
det	FRA	BMK	poultry	5.5
det	FRA	BMK	milk	5.5
det	FRA	BMK	legumes_all	5.5
det	FRA	VAT	beef	20
det	FRA	VAT	lamb	20
det	FRA	VAT	pork	20
det	FRA	VAT	poultry	20
det	FRA	VAT	milk	20
det	FRA	ASF	legumes	5.5
det	FRA	ASF	soybeans	5.5
det	FRA	ASF	nuts_seeds	5.5
det	FRA	ASF	vegetables	5.7
det	FRA	ASF	fruits	5.5
det	FRA	ASF	beef	20
det	FRA	ASF	lamb	20
det	FRA	ASF	pork	20
det	FRA	ASF	poultry	20
det	FRA	ASF	milk	20
det	FRA	ASF	legumes_all	5.5
det	FRA	PLT	beef	5.5
det	FRA	PLT	lamb	5.5
det	FRA	PLT	pork	5.5
det	FRA	PLT	poultry	5.5
det	FRA	PLT	milk	5.5
det	GBR	BMK	legumes	1.9
det	GBR	BMK	vegetables	0.82
det	GBR	BMK	legumes_all	1.67
det	GBR	VAT	beef	20
det	GBR	VAT	lamb	20
det	GBR	VAT	pork	20
det	GBR	VAT	poultry	20
det	GBR	VAT	milk	20
det	GBR	ASF	legumes	1.9
det	GBR	ASF	vegetables	0.82
det	GBR	ASF	beef	20
det	GBR	ASF	lamb	20
det	GBR	ASF	pork	20
det	GBR	ASF	poultry	20
det	GBR	ASF	milk	20
det	GBR	ASF	legumes_all	1.67
det	GRC	BMK	legumes	12
det	GRC	BMK	soybeans	13
det	GRC	BMK	nuts_seeds	13.19
det	GRC	BMK	vegetables	13
det	GRC	BMK	fruits	13.32
det	GRC	BMK	beef	13
det	GRC	BMK	lamb	13
det	GRC	BMK	pork	13
det	GRC	BMK	poultry	13
det	GRC	BMK	milk	13
det	GRC	BMK	legumes_all	12.01
det	GRC	VAT	beef	24
det	GRC	VAT	lamb	24
det	GRC	VAT	pork	24
det	GRC	VAT	poultry	24
det	GRC	VAT	milk	24
det	GRC	ASF	legumes	12
det	GRC	ASF	soybeans	13
det	GRC	ASF	nuts_seeds	13.19
det	GRC	ASF	vegetables	13
det	GRC	ASF	fruits	13.32
det	GRC	ASF	beef	24
det	GRC	ASF	lamb	24
det	GRC	ASF	pork	24
det	GRC	ASF	poultry	24
det	GRC	ASF	milk	24
det	GRC	ASF	legumes_all	12.01
det	GRC	PLT	beef	13
det	GRC	PLT	lamb	13
det	GRC	PLT	pork	13
det	GRC	PLT	poultry	13
det	GRC	PLT	milk	13
det	HRV	BMK	legumes	9.76
det	HRV	BMK	soybeans	5
det	HRV	BMK	nuts_seeds	8.73
det	HRV	BMK	vegetables	14.86
det	HRV	BMK	fruits	8.27
det	HRV	BMK	beef	14.41
det	HRV	BMK	lamb	16.43
det	HRV	BMK	pork	14.33
det	HRV	BMK	poultry	12.62
det	HRV	BMK	milk	7.16
det	HRV	BMK	legumes_all	9.66
det	HRV	VAT	beef	25
det	HRV	VAT	lamb	25
det	HRV	VAT	pork	25
det	HRV	VAT	poultry	25
det	HRV	VAT	milk	25
det	HRV	ASF	legumes	9.76
det	HRV	ASF	soybeans	5
det	HRV	ASF	nuts_seeds	8.73
det	HRV	ASF	vegetables	14.86
det	HRV	ASF	fruits	8.27
det	HRV	ASF	beef	25
det	HRV	ASF	lamb	25
det	HRV	ASF	pork	25
det	HRV	ASF	poultry	25
det	HRV	ASF	milk	25
det	HRV	ASF	legumes_all	9.66
det	HRV	PLT	beef	14.41
det	HRV	PLT	lamb	16.43
det	HRV	PLT	pork	14.33
det	HRV	PLT	poultry	12.62
det	HRV	PLT	milk	7.16
det	HUN	BMK	legumes	27
det	HUN	BMK	soybeans	27
det	HUN	BMK	nuts_seeds	27
det	HUN	BMK	vegetables	27
det	HUN	BMK	fruits	27
det	HUN	BMK	beef	16.65
det	HUN	BMK	lamb	21.5
det	HUN	BMK	pork	15.27
det	HUN	BMK	poultry	9.19
det	HUN	BMK	milk	5.35
det	HUN	BMK	legumes_all	27
det	HUN	VAT	beef	27
det	HUN	VAT	lamb	27
det	HUN	VAT	pork	27
det	HUN	VAT	poultry	27
det	HUN	VAT	milk	27
det	HUN	ASF	legumes	27
det	HUN	ASF	soybeans	27
det	HUN	ASF	nuts_seeds	27
det	HUN	ASF	vegetables	27
det	HUN	ASF	fruits	27
det	HUN	ASF	beef	27
det	HUN	ASF	lamb	27
det	HUN	ASF	pork	27
det	HUN	ASF	poultry	27
det	HUN	ASF	milk	27
det	HUN	ASF	legumes_all	27
det	HUN	PLT	beef	16.65
det	HUN	PLT	lamb	21.5
det	HUN	PLT	pork	15.27
det	HUN	PLT	poultry	9.19
det	HUN	PLT	milk	5.35
det	IRL	BMK	legumes	9.86
det	IRL	BMK	soybeans	23
det	IRL	BMK	nuts_seeds	22.22
det	IRL	BMK	vegetables	7.56
det	IRL	BMK	fruits	21.89
det	IRL	BMK	beef	14.88
det	IRL	BMK	lamb	23
det	IRL	BMK	pork	23
det	IRL	BMK	poultry	23
det	IRL	BMK	milk	4.97
det	IRL	BMK	legumes_all	13.16
det	IRL	VAT	beef	23
det	IRL	VAT	lamb	23
det	IRL	VAT	pork	23
det	IRL	VAT	poultry	23
det	IRL	VAT	milk	23
det	IRL	ASF	legumes	9.86
det	IRL	ASF	soybeans	23
det	IRL	ASF	nuts_seeds	22.22
det	IRL	ASF	vegetables	7.56
det	IRL	ASF	fruits	21.89
det	IRL	ASF	beef	23
det	IRL	ASF	lamb	23
det	IRL	ASF	pork	23
det	IRL	ASF	poultry	23
det	IRL	ASF	milk	23
det	IRL	ASF	legumes_all	13.16
det	IRL	PLT	beef	14.88
det	IRL	PLT	lamb	23
det	IRL	PLT	pork	23
det	IRL	PLT	poultry	23
det	IRL	PLT	milk	4.97
det	ITA	BMK	legumes	9.14
det	ITA	BMK	soybeans	13
det	ITA	BMK	nuts_seeds	14.07
det	ITA	BMK	vegetables	9.92
det	ITA	BMK	fruits	12.48
det	ITA	BMK	beef	10
det	ITA	BMK	lamb	10
det	ITA	BMK	pork	10
det	ITA	BMK	poultry	10
det	ITA	BMK	milk	13.73
det	ITA	BMK	legumes_all	9.18
det	ITA	VAT	beef	22
det	ITA	VAT	lamb	22
det	ITA	VAT	pork	22
det	ITA	VAT	poultry	22
det	ITA	VAT	milk	22
det	ITA	ASF	legumes	9.14
det	ITA	ASF	soybeans	13
det	ITA	ASF	nuts_seeds	14.07
det	ITA	ASF	vegetables	9.92
det	ITA	ASF	fruits	12.48
det	ITA	ASF	beef	22
det	ITA	ASF	lamb	22
det	ITA	ASF	pork	22
det	ITA	ASF	poultry	22
det	ITA	ASF	milk	22
det	ITA	ASF	legumes_all	9.18
det	ITA	PLT	beef	10
det	ITA	PLT	lamb	10
det	ITA	PLT	pork	10
det	ITA	PLT	poultry	10
det	ITA	PLT	milk	13.73
det	LTU	BMK	legumes	21
det	LTU	BMK	soybeans	21
det	LTU	BMK	nuts_seeds	21
det	LTU	BMK	vegetables	21
det	LTU	BMK	fruits	21
det	LTU	BMK	beef	21
det	LTU	BMK	lamb	21
det	LTU	BMK	pork	21
det	LTU	BMK	poultry	21
det	LTU	BMK	milk	21
det	LTU	BMK	legumes_all	21
det	LTU	VAT	beef	21
det	LTU	VAT	lamb	21
det	LTU	VAT	pork	21
det	LTU	VAT	poultry	21
det	LTU	VAT	milk	21
det	LTU	ASF	legumes	21
det	LTU	ASF	soybeans	21
det	LTU	ASF	nuts_seeds	21
det	LTU	ASF	vegetables	21
det	LTU	ASF	fruits	21
det	LTU	ASF	beef	21
det	LTU	ASF	lamb	21
det	LTU	ASF	pork	21
det	LTU	ASF	poultry	21
det	LTU	ASF	milk	21
det	LTU	ASF	legumes_all	21
det	LTU	PLT	beef	21
det	LTU	PLT	lamb	21
det	LTU	PLT	pork	21
det	LTU	PLT	poultry	21
det	LTU	PLT	milk	21
det	LUX	BMK	legumes	3.67
det	LUX	BMK	soybeans	3
det	LUX	BMK	nuts_seeds	3
det	LUX	BMK	vegetables	3.58
det	LUX	BMK	fruits	3.54
det	LUX	BMK	beef	3
det	LUX	BMK	lamb	3
det	LUX	BMK	pork	3
det	LUX	BMK	poultry	3
det	LUX	BMK	milk	3
det	LUX	BMK	legumes_all	3.62
det	LUX	VAT	beef	17
det	LUX	VAT	lamb	17
det	LUX	VAT	pork	17
det	LUX	VAT	poultry	17
det	LUX	VAT	milk	17
det	LUX	ASF	legumes	3.67
det	LUX	ASF	soybeans	3
det	LUX	ASF	nuts_seeds	3
det	LUX	ASF	vegetables	3.58
det	LUX	ASF	fruits	3.54
det	LUX	ASF	beef	17
det	LUX	ASF	lamb	17
det	LUX	ASF	pork	17
det	LUX	ASF	poultry	17
det	LUX	ASF	milk	17
det	LUX	ASF	legumes_all	3.62
det	LUX	PLT	beef	3
det	LUX	PLT	lamb	3
det	LUX	PLT	pork	3
det	LUX	PLT	poultry	3
det	LUX	PLT	milk	3
det	LVA	BMK	legumes	12.86
det	LVA	BMK	soybeans	12
det	LVA	BMK	nuts_seeds	12
det	LVA	BMK	vegetables	12.12
det	LVA	BMK	fruits	12.09
det	LVA	BMK	beef	18.88
det	LVA	BMK	lamb	20.36
det	LVA	BMK	pork	18.6
det	LVA	BMK	poultry	19.29
det	LVA	BMK	milk	12
det	LVA	BMK	legumes_all	12.31
det	LVA	VAT	beef	21
det	LVA	VAT	lamb	21
det	LVA	VAT	pork	21
det	LVA	VAT	poultry	21
det	LVA	VAT	milk	21
det	LVA	ASF	legumes	12.86
det	LVA	ASF	soybeans	12
det	LVA	ASF	nuts_seeds	12
det	LVA	ASF	vegetables	12.12
det	LVA	ASF	fruits	12.09
det	LVA	ASF	beef	21
det	LVA	ASF	lamb	21
det	LVA	ASF	pork	21
det	LVA	ASF	poultry	21
det	LVA	ASF	milk	21
det	LVA	ASF	legumes_all	12.31
det	LVA	PLT	beef	18.88
det	LVA	PLT	lamb	20.36
det	LVA	PLT	pork	18.6
det	LVA	PLT	poultry	19.29
det	LVA	PLT	milk	12
det	MLT	BMK	nuts_seeds	0.76
det	MLT	BMK	vegetables	0.21
det	MLT	BMK	fruits	4.67
det	MLT	BMK	beef	4.24
det	MLT	BMK	lamb	1.29
det	MLT	BMK	pork	4.8
det	MLT	BMK	poultry	3.43
det	MLT	VAT	beef	18
det	MLT	VAT	lamb	18
det	MLT	VAT	pork	18
det	MLT	VAT	poultry	18
det	MLT	VAT	milk	18
det	MLT	ASF	nuts_seeds	0.76
det	MLT	ASF	vegetables	0.21
det	MLT	ASF	fruits	4.67
det	MLT	ASF	beef	18
det	MLT	ASF	lamb	18
det	MLT	ASF	pork	18
det	MLT	ASF	poultry	18
det	MLT	ASF	milk	18
det	MLT	PLT	beef	4.24
det	MLT	PLT	lamb	1.29
det	MLT	PLT	pork	4.8
det	MLT	PLT	poultry	3.43
det	NLD	BMK	legumes	9
det	NLD	BMK	soybeans	9
det	NLD	BMK	nuts_seeds	9
det	NLD	BMK	vegetables	9
det	NLD	BMK	fruits	9
det	NLD	BMK	beef	9
det	NLD	BMK	lamb	9
det	NLD	BMK	pork	9
det	NLD	BMK	poultry	9
det	NLD	BMK	milk	9
det	NLD	BMK	legumes_all	9
det	NLD	VAT	beef	21
det	NLD	VAT	lamb	21
det	NLD	VAT	pork	21
det	NLD	VAT	poultry	21
det	NLD	VAT	milk	21
det	NLD	ASF	legumes	9
det	NLD	ASF	soybeans	9
det	NLD	ASF	nuts_seeds	9
det	NLD	ASF	vegetables	9
det	NLD	ASF	fruits	9
det	NLD	ASF	beef	21
det	NLD	ASF	lamb	21
det	NLD	ASF	pork	21
det	NLD	ASF	poultry	21
det	NLD	ASF	milk	21
det	NLD	ASF	legumes_all	9
det	NLD	PLT	beef	9
det	NLD	PLT	lamb	9
det	NLD	PLT	pork	9
det	NLD	PLT	poultry	9
det	NLD	PLT	milk	9
det	POL	BMK	legumes	5.86
det	POL	BMK	soybeans	5
det	POL	BMK	nuts_seeds	5.05
det	POL	BMK	vegetables	5.04
det	POL	BMK	fruits	5.52
det	POL	BMK	beef	5
det	POL	BMK	lamb	5.64
det	POL	BMK	pork	5
det	POL	BMK	poultry	5
det	POL	BMK	milk	5
det	POL	BMK	legumes_all	5.78
det	POL	VAT	beef	23
det	POL	VAT	lamb	23
det	POL	VAT	pork	23
det	POL	VAT	poultry	23
det	POL	VAT	milk	23
det	POL	ASF	legumes	5.86
det	POL	ASF	soybeans	5
det	POL	ASF	nuts_seeds	5.05
det	POL	ASF	vegetables	5.04
det	POL	ASF	fruits	5.52
det	POL	ASF	beef	23
det	POL	ASF	lamb	23
det	POL	ASF	pork	23
det	POL	ASF	poultry	23
det	POL	ASF	milk	23
det	POL	ASF	legumes_all	5.78
det	POL	PLT	beef	5
det	POL	PLT	lamb	5.64
det	POL	PLT	pork	5
det	POL	PLT	poultry	5
det	POL	PLT	milk	5
det	PRT	BMK	legumes	13.29
det	PRT	BMK	soybeans	23
det	PRT	BMK	nuts_seeds	16.08
det	PRT	BMK	vegetables	11.82
det	PRT	BMK	fruits	10.41
det	PRT	BMK	beef	13
det	PRT	BMK	lamb	15.11
det	PRT	BMK	pork	12.8
det	PRT	BMK	poultry	9.24
det	PRT	BMK	milk	6.46
det	PRT	BMK	legumes_all	13.48
det	PRT	VAT	beef	23
det	PRT	VAT	lamb	23
det	PRT	VAT	pork	23
det	PRT	VAT	poultry	23
det	PRT	VAT	milk	23
det	PRT	ASF	legumes	13.29
det	PRT	ASF	soybeans	23
det	PRT	ASF	nuts_seeds	16.08
det	PRT	ASF	vegetables	11.82
det	PRT	ASF	fruits	10.41
det	PRT	ASF	beef	23
det	PRT	ASF	lamb	23
det	PRT	ASF	pork	23
det	PRT	ASF	poultry	23
det	PRT	ASF	milk	23
det	PRT	ASF	legumes_all	13.48
det	PRT	PLT	beef	13
det	PRT	PLT	lamb	15.11
det	PRT	PLT	pork	12.8
det	PRT	PLT	poultry	9.24
det	PRT	PLT	milk	6.46
det	ROU	BMK	legumes	9
det	ROU	BMK	soybeans	9
det	ROU	BMK	nuts_seeds	9
det	ROU	BMK	vegetables	9
det	ROU	BMK	fruits	9.29
det	ROU	BMK	beef	9
det	ROU	BMK	lamb	9
det	ROU	BMK	pork	9
det	ROU	BMK	poultry	9
det	ROU	BMK	milk	9
det	ROU	BMK	legumes_all	9
det	ROU	VAT	beef	19
det	ROU	VAT	lamb	19
det	ROU	VAT	pork	19
det	ROU	VAT	poultry	19
det	ROU	VAT	milk	19
det	ROU	ASF	legumes	9
det	ROU	ASF	soybeans	9
det	ROU	ASF	nuts_seeds	9
det	ROU	ASF	vegetables	9
det	ROU	ASF	fruits	9.29
det	ROU	ASF	beef	19
det	ROU	ASF	lamb	19
det	ROU	ASF	pork	19
det	ROU	ASF	poultry	19
det	ROU	ASF	milk	19
det	ROU	ASF	legumes_all	9
det	ROU	PLT	beef	9
det	ROU	PLT	lamb	9
det	ROU	PLT	pork	9
det	ROU	PLT	poultry	9
det	ROU	PLT	milk	9
det	SVK	BMK	legumes	20
det	SVK	BMK	soybeans	20
det	SVK	BMK	nuts_seeds	19.83
det	SVK	BMK	vegetables	15.48
det	SVK	BMK	fruits	17.5
det	SVK	BMK	beef	16.47
det	SVK	BMK	lamb	13.57
det	SVK	BMK	pork	14.67
det	SVK	BMK	poultry	11.9
det	SVK	BMK	milk	12.16
det	SVK	BMK	legumes_all	20
det	SVK	VAT	beef	20
det	SVK	VAT	lamb	20
det	SVK	VAT	pork	20
det	SVK	VAT	poultry	20
det	SVK	VAT	milk	20
det	SVK	ASF	legumes	20
det	SVK	ASF	soybeans	20
det	SVK	ASF	nuts_seeds	19.83
det	SVK	ASF	vegetables	15.48
det	SVK	ASF	fruits	17.5
det	SVK	ASF	beef	20
det	SVK	ASF	lamb	20
det	SVK	ASF	pork	20
det	SVK	ASF	poultry	20
det	SVK	ASF	milk	20
det	SVK	ASF	legumes_all	20
det	SVK	PLT	beef	16.47
det	SVK	PLT	lamb	13.57
det	SVK	PLT	pork	14.67
det	SVK	PLT	poultry	11.9
det	SVK	PLT	milk	12.16
det	SVN	BMK	legumes	9.5
det	SVN	BMK	soybeans	9.5
det	SVN	BMK	nuts_seeds	9.5
det	SVN	BMK	vegetables	9.5
det	SVN	BMK	fruits	9.98
det	SVN	BMK	beef	9.5
det	SVN	BMK	lamb	9.5
det	SVN	BMK	pork	9.5
det	SVN	BMK	poultry	9.5
det	SVN	BMK	milk	9.5
det	SVN	BMK	legumes_all	9.5
det	SVN	VAT	beef	22
det	SVN	VAT	lamb	22
det	SVN	VAT	pork	22
det	SVN	VAT	poultry	22
det	SVN	VAT	milk	22
det	SVN	ASF	legumes	9.5
det	SVN	ASF	soybeans	9.5
det	SVN	ASF	nuts_seeds	9.5
det	SVN	ASF	vegetables	9.5
det	SVN	ASF	fruits	9.98
det	SVN	ASF	beef	22
det	SVN	ASF	lamb	22
det	SVN	ASF	pork	22
det	SVN	ASF	poultry	22
det	SVN	ASF	milk	22
det	SVN	ASF	legumes_all	9.5
det	SVN	PLT	beef	9.5
det	SVN	PLT	lamb	9.5
det	SVN	PLT	pork	9.5
det	SVN	PLT	poultry	9.5
det	SVN	PLT	milk	9.5
det	SWE	BMK	legumes	13.24
det	SWE	BMK	soybeans	18.5
det	SWE	BMK	nuts_seeds	12.44
det	SWE	BMK	vegetables	12.36
det	SWE	BMK	fruits	12.38
det	SWE	BMK	beef	12
det	SWE	BMK	lamb	12
det	SWE	BMK	pork	12
det	SWE	BMK	poultry	12
det	SWE	BMK	milk	12
det	SWE	BMK	legumes_all	13.97
det	SWE	VAT	beef	25
det	SWE	VAT	lamb	25
det	SWE	VAT	pork	25
det	SWE	VAT	poultry	25
det	SWE	VAT	milk	25
det	SWE	ASF	legumes	13.24
det	SWE	ASF	soybeans	18.5
det	SWE	ASF	nuts_seeds	12.44
det	SWE	ASF	vegetables	12.36
det	SWE	ASF	fruits	12.38
det	SWE	ASF	beef	25
det	SWE	ASF	lamb	25
det	SWE	ASF	pork	25
det	SWE	ASF	poultry	25
det	SWE	ASF	milk	25
det	SWE	ASF	legumes_all	13.97
det	SWE	PLT	beef	12
det	SWE	PLT	lamb	12
det	SWE	PLT	pork	12
det	SWE	PLT	poultry	12
det	SWE	PLT	milk	12
det	min	BMK	vegetables	0.21
det	min	VAT	beef	17
det	min	VAT	lamb	17
det	min	VAT	pork	17
det	min	VAT	poultry	17
det	min	VAT	milk	17
det	min	ASF	vegetables	0.21
det	min	ASF	beef	17
det	min	ASF	lamb	17
det	min	ASF	pork	17
det	min	ASF	poultry	17
det	min	ASF	milk	17
det	max	BMK	legumes	27
det	max	BMK	soybeans	27
det	max	BMK	nuts_seeds	27
det	max	BMK	vegetables	27
det	max	BMK	fruits	27
det	max	BMK	beef	25
det	max	BMK	lamb	25
det	max	BMK	pork	25
det	max	BMK	poultry	25
det	max	BMK	milk	25
det	max	BMK	legumes_all	27
det	max	VAT	beef	27
det	max	VAT	lamb	27
det	max	VAT	pork	27
det	max	VAT	poultry	27
det	max	VAT	milk	27
det	max	ASF	legumes	27
det	max	ASF	soybeans	27
det	max	ASF	nuts_seeds	27
det	max	ASF	vegetables	27
det	max	ASF	fruits	27
det	max	ASF	beef	27
det	max	ASF	lamb	27
det	max	ASF	pork	27
det	max	ASF	poultry	27
det	max	ASF	milk	27
det	max	ASF	legumes_all	27
det	max	PLT	beef	25
det	max	PLT	lamb	25
det	max	PLT	pork	25
det	max	PLT	poultry	25
det	max	PLT	milk	25
agg	Europe	BMK	ASF	8.42
agg	Europe	BMK	PLT	9.28
agg	Europe	VAT	ASF	20.98
agg	Europe	ASF	ASF	20.98
agg	Europe	ASF	PLT	9.28
agg	Europe	PLT	ASF	8.42
agg	Eastern Europe	BMK	ASF	8.63
agg	Eastern Europe	BMK	PLT	11.03
agg	Eastern Europe	VAT	ASF	21.92
agg	Eastern Europe	ASF	ASF	21.92
agg	Eastern Europe	ASF	PLT	11.03
agg	Eastern Europe	PLT	ASF	8.63
agg	Northern Europe	BMK	ASF	5
agg	Northern Europe	BMK	PLT	5.58
agg	Northern Europe	VAT	ASF	21.23
agg	Northern Europe	ASF	ASF	21.23
agg	Northern Europe	ASF	PLT	5.58
agg	Northern Europe	PLT	ASF	5
agg	Southern Europe	BMK	ASF	13.5
agg	Southern Europe	BMK	PLT	13.21
agg	Southern Europe	VAT	ASF	21.96
agg	Southern Europe	ASF	ASF	21.96
agg	Southern Europe	ASF	PLT	13.21
agg	Southern Europe	PLT	ASF	13.5
agg	Western Europe	BMK	ASF	6.5
agg	Western Europe	BMK	PLT	7.59
agg	Western Europe	VAT	ASF	19.7
agg	Western Europe	ASF	ASF	19.7
agg	Western Europe	ASF	PLT	7.59
agg	Western Europe	PLT	ASF	6.5
agg	AUT	BMK	ASF	10
agg	AUT	BMK	PLT	11.64
agg	AUT	VAT	ASF	20
agg	AUT	ASF	ASF	20
agg	AUT	ASF	PLT	11.64
agg	AUT	PLT	ASF	10
agg	BEL	BMK	ASF	2.22
agg	BEL	BMK	PLT	6.12
agg	BEL	VAT	ASF	21
agg	BEL	ASF	ASF	21
agg	BEL	ASF	PLT	6.12
agg	BEL	PLT	ASF	2.22
agg	BGR	BMK	ASF	20
agg	BGR	BMK	PLT	19.87
agg	BGR	VAT	ASF	20
agg	BGR	ASF	ASF	20
agg	BGR	ASF	PLT	19.87
agg	BGR	PLT	ASF	20
agg	CYP	BMK	ASF	6.01
agg	CYP	BMK	PLT	9.56
agg	CYP	VAT	ASF	19
agg	CYP	ASF	ASF	19
agg	CYP	ASF	PLT	9.56
agg	CYP	PLT	ASF	6.01
agg	CZE	BMK	ASF	12
agg	CZE	BMK	PLT	12
agg	CZE	VAT	ASF	21
agg	CZE	ASF	ASF	21
agg	CZE	ASF	PLT	12
agg	CZE	PLT	ASF	12
agg	DEU	BMK	ASF	7
agg	DEU	BMK	PLT	8.65
agg	DEU	VAT	ASF	19
agg	DEU	ASF	ASF	19
agg	DEU	ASF	PLT	8.65
agg	DEU	PLT	ASF	7
agg	DNK	BMK	ASF	25
agg	DNK	BMK	PLT	25
agg	DNK	VAT	ASF	25
agg	DNK	ASF	ASF	25
agg	DNK	ASF	PLT	25
agg	DNK	PLT	ASF	25
agg	ESP	BMK	ASF	16.39
agg	ESP	BMK	PLT	16.18
agg	ESP	VAT	ASF	21
agg	ESP	ASF	ASF	21
agg	ESP	ASF	PLT	16.18
agg	ESP	PLT	ASF	16.39
agg	EST	BMK	ASF	22
agg	EST	BMK	PLT	22
agg	EST	VAT	ASF	22
agg	EST	ASF	ASF	22
agg	EST	ASF	PLT	22
agg	EST	PLT	ASF	22
agg	FIN	BMK	ASF	14
agg	FIN	BMK	PLT	14.13
agg	FIN	VAT	ASF	24
agg	FIN	ASF	ASF	24
agg	FIN	ASF	PLT	14.13
agg	FIN	PLT	ASF	14
agg	FRA	BMK	ASF	5.5
agg	FRA	BMK	PLT	5.6
agg	FRA	VAT	ASF	20
agg	FRA	ASF	ASF	20
agg	FRA	ASF	PLT	5.6
agg	FRA	PLT	ASF	5.5
agg	GBR	BMK	PLT	0.42
agg	GBR	VAT	ASF	20
agg	GBR	ASF	ASF	20
agg	GBR	ASF	PLT	0.42
agg	GRC	BMK	ASF	13
agg	GRC	BMK	PLT	13.16
agg	GRC	VAT	ASF	24
agg	GRC	ASF	ASF	24
agg	GRC	ASF	PLT	13.16
agg	GRC	PLT	ASF	13
agg	HRV	BMK	ASF	9.51
agg	HRV	BMK	PLT	13.58
agg	HRV	VAT	ASF	25
agg	HRV	ASF	ASF	25
agg	HRV	ASF	PLT	13.58
agg	HRV	PLT	ASF	9.51
agg	HUN	BMK	ASF	7.87
agg	HUN	BMK	PLT	27
agg	HUN	VAT	ASF	27
agg	HUN	ASF	ASF	27
agg	HUN	ASF	PLT	27
agg	HUN	PLT	ASF	7.87
agg	IRL	BMK	ASF	8.99
agg	IRL	BMK	PLT	14.9
agg	IRL	VAT	ASF	23
agg	IRL	ASF	ASF	23
agg	IRL	ASF	PLT	14.9
agg	IRL	PLT	ASF	8.99
agg	ITA	BMK	ASF	12.66
agg	ITA	BMK	PLT	11.44
agg	ITA	VAT	ASF	22
agg	ITA	ASF	ASF	22
agg	ITA	ASF	PLT	11.44
agg	ITA	PLT	ASF	12.66
agg	LTU	BMK	ASF	21
agg	LTU	BMK	PLT	21
agg	LTU	VAT	ASF	21
agg	LTU	ASF	ASF	21
agg	LTU	ASF	PLT	21
agg	LTU	PLT	ASF	21
agg	LUX	BMK	ASF	3
agg	LUX	BMK	PLT	3.55
agg	LUX	VAT	ASF	17
agg	LUX	ASF	ASF	17
agg	LUX	ASF	PLT	3.55
agg	LUX	PLT	ASF	3
agg	LVA	BMK	ASF	13.88
agg	LVA	BMK	PLT	12.11
agg	LVA	VAT	ASF	21
agg	LVA	ASF	ASF	21
agg	LVA	ASF	PLT	12.11
agg	LVA	PLT	ASF	13.88
agg	MLT	BMK	ASF	1.75
agg	MLT	BMK	PLT	1.76
agg	MLT	VAT	ASF	18
agg	MLT	ASF	ASF	18
agg	MLT	ASF	PLT	1.76
agg	MLT	PLT	ASF	1.75
agg	NLD	BMK	ASF	9
agg	NLD	BMK	PLT	9
agg	NLD	VAT	ASF	21
agg	NLD	ASF	ASF	21
agg	NLD	ASF	PLT	9
agg	NLD	PLT	ASF	9
agg	POL	BMK	ASF	5
agg	POL	BMK	PLT	5.22
agg	POL	VAT	ASF	23
agg	POL	ASF	ASF	23
agg	POL	ASF	PLT	5.22
agg	POL	PLT	ASF	5
agg	PRT	BMK	ASF	8.59
agg	PRT	BMK	PLT	11.25
agg	PRT	VAT	ASF	23
agg	PRT	ASF	ASF	23
agg	PRT	ASF	PLT	11.25
agg	PRT	PLT	ASF	8.59
agg	ROU	BMK	ASF	9
agg	ROU	BMK	PLT	9.13
agg	ROU	VAT	ASF	19
agg	ROU	ASF	ASF	19
agg	ROU	ASF	PLT	9.13
agg	ROU	PLT	ASF	9
agg	SVK	BMK	ASF	12.76
agg	SVK	BMK	PLT	16.5
agg	SVK	VAT	ASF	20
agg	SVK	ASF	ASF	20
agg	SVK	ASF	PLT	16.5
agg	SVK	PLT	ASF	12.76
agg	SVN	BMK	ASF	9.5
agg	SVN	BMK	PLT	9.74
agg	SVN	VAT	ASF	22
agg	SVN	ASF	ASF	22
agg	SVN	ASF	PLT	9.74
agg	SVN	PLT	ASF	9.5
agg	SWE	BMK	ASF	12
agg	SWE	BMK	PLT	12.39
agg	SWE	VAT	ASF	25
agg	SWE	ASF	ASF	25
agg	SWE	ASF	PLT	12.39
agg	SWE	PLT	ASF	12
agg	min	BMK	PLT	0.42
agg	min	VAT	ASF	17
agg	min	ASF	ASF	17
agg	min	ASF	PLT	0.42
agg	max	BMK	ASF	25
agg	max	BMK	PLT	27
agg	max	VAT	ASF	27
agg	max	ASF	ASF	27
agg	max	ASF	PLT	27
agg	max	PLT	ASF	25

## Sheet: data_demand
Measure	Scenario	Unit	Food_group	Region	Value
chg	VAT	kcal/d	all-fg	Europe	-90.06
chg	VAT	kcal/d	all-fg	Eastern Europe	-87.85
chg	VAT	kcal/d	all-fg	Northern Europe	-138.67
chg	VAT	kcal/d	all-fg	Southern Europe	-18.9
chg	VAT	kcal/d	all-fg	Western Europe	-116.2
chg	VAT	kcal/d	all-fg	AUT	-11.14
chg	VAT	kcal/d	all-fg	BEL	-134.62
chg	VAT	kcal/d	all-fg	BGR	103.72
chg	VAT	kcal/d	all-fg	CYP	-76.39
chg	VAT	kcal/d	all-fg	CZE	-39.45
chg	VAT	kcal/d	all-fg	DEU	-100.8
chg	VAT	kcal/d	all-fg	DNK	129.24
chg	VAT	kcal/d	all-fg	ESP	18.45
chg	VAT	kcal/d	all-fg	EST	111.19
chg	VAT	kcal/d	all-fg	FIN	-97.26
chg	VAT	kcal/d	all-fg	FRA	-156.55
chg	VAT	kcal/d	all-fg	GBR	-194.22
chg	VAT	kcal/d	all-fg	GRC	-3.43
chg	VAT	kcal/d	all-fg	HRV	-49.35
chg	VAT	kcal/d	all-fg	HUN	-36.33
chg	VAT	kcal/d	all-fg	IRL	-62.62
chg	VAT	kcal/d	all-fg	ITA	-38.98
chg	VAT	kcal/d	all-fg	LTU	95.16
chg	VAT	kcal/d	all-fg	LUX	-130.02
chg	VAT	kcal/d	all-fg	LVA	-0.18
chg	VAT	kcal/d	all-fg	MLT	-142.95
chg	VAT	kcal/d	all-fg	NLD	-80.02
chg	VAT	kcal/d	all-fg	POL	-191.12
chg	VAT	kcal/d	all-fg	PRT	-62.21
chg	VAT	kcal/d	all-fg	ROU	-38.42
chg	VAT	kcal/d	all-fg	SVK	23.82
chg	VAT	kcal/d	all-fg	SVN	-53.49
chg	VAT	kcal/d	all-fg	SWE	-100.5
chg	VAT	kcal/d	ASF	Europe	-67.55
chg	VAT	kcal/d	ASF	Eastern Europe	-66.57
chg	VAT	kcal/d	ASF	Northern Europe	-90.95
chg	VAT	kcal/d	ASF	Southern Europe	-39.26
chg	VAT	kcal/d	ASF	Western Europe	-75.81
chg	VAT	kcal/d	ASF	AUT	-54.7
chg	VAT	kcal/d	ASF	BEL	-99.45
chg	VAT	kcal/d	ASF	BGR	8.05
chg	VAT	kcal/d	ASF	CYP	-62.63
chg	VAT	kcal/d	ASF	CZE	-42.41
chg	VAT	kcal/d	ASF	DEU	-66.82
chg	VAT	kcal/d	ASF	DNK	5.79
chg	VAT	kcal/d	ASF	ESP	-31.88
chg	VAT	kcal/d	ASF	EST	17.64
chg	VAT	kcal/d	ASF	FIN	-68.06
chg	VAT	kcal/d	ASF	FRA	-86.9
chg	VAT	kcal/d	ASF	GBR	-114.54
chg	VAT	kcal/d	ASF	GRC	-27.62
chg	VAT	kcal/d	ASF	HRV	-57.41
chg	VAT	kcal/d	ASF	HUN	-58.73
chg	VAT	kcal/d	ASF	IRL	-69.26
chg	VAT	kcal/d	ASF	ITA	-42
chg	VAT	kcal/d	ASF	LTU	9.03
chg	VAT	kcal/d	ASF	LUX	-109.98
chg	VAT	kcal/d	ASF	LVA	-24.38
chg	VAT	kcal/d	ASF	MLT	-76.19
chg	VAT	kcal/d	ASF	NLD	-71.37
chg	VAT	kcal/d	ASF	POL	-103.16
chg	VAT	kcal/d	ASF	PRT	-58.24
chg	VAT	kcal/d	ASF	ROU	-51.43
chg	VAT	kcal/d	ASF	SVK	-22.48
chg	VAT	kcal/d	ASF	SVN	-47.41
chg	VAT	kcal/d	ASF	SWE	-64.66
chg	VAT	kcal/d	PLT	Europe	14.71
chg	VAT	kcal/d	PLT	Eastern Europe	14.09
chg	VAT	kcal/d	PLT	Northern Europe	4.95
chg	VAT	kcal/d	PLT	Southern Europe	31.12
chg	VAT	kcal/d	PLT	Western Europe	8.46
chg	VAT	kcal/d	PLT	AUT	43.66
chg	VAT	kcal/d	PLT	BEL	6.06
chg	VAT	kcal/d	PLT	BGR	33.63
chg	VAT	kcal/d	PLT	CYP	11.35
chg	VAT	kcal/d	PLT	CZE	16.6
chg	VAT	kcal/d	PLT	DEU	8.19
chg	VAT	kcal/d	PLT	DNK	70.5
chg	VAT	kcal/d	PLT	ESP	45.38
chg	VAT	kcal/d	PLT	EST	50.21
chg	VAT	kcal/d	PLT	FIN	16.2
chg	VAT	kcal/d	PLT	FRA	1.71
chg	VAT	kcal/d	PLT	GBR	-8.04
chg	VAT	kcal/d	PLT	GRC	23.46
chg	VAT	kcal/d	PLT	HRV	22.91
chg	VAT	kcal/d	PLT	HUN	33.92
chg	VAT	kcal/d	PLT	IRL	39.98
chg	VAT	kcal/d	PLT	ITA	24.41
chg	VAT	kcal/d	PLT	LTU	40.79
chg	VAT	kcal/d	PLT	LUX	2.83
chg	VAT	kcal/d	PLT	LVA	17.78
chg	VAT	kcal/d	PLT	MLT	-3.01
chg	VAT	kcal/d	PLT	NLD	18.87
chg	VAT	kcal/d	PLT	POL	-0.64
chg	VAT	kcal/d	PLT	PRT	21.46
chg	VAT	kcal/d	PLT	ROU	20.17
chg	VAT	kcal/d	PLT	SVK	29.85
chg	VAT	kcal/d	PLT	SVN	14.61
chg	VAT	kcal/d	PLT	SWE	13.37
chg	VAT	kcal/d	roots	Europe	4.9
chg	VAT	kcal/d	roots	Eastern Europe	4.56
chg	VAT	kcal/d	roots	Northern Europe	9.15
chg	VAT	kcal/d	roots	Southern Europe	1.94
chg	VAT	kcal/d	roots	Western Europe	4.92
chg	VAT	kcal/d	roots	AUT	2.29
chg	VAT	kcal/d	roots	BEL	8.85
chg	VAT	kcal/d	roots	BGR	-2.82
chg	VAT	kcal/d	roots	CYP	-0.46
chg	VAT	kcal/d	roots	CZE	1.64
chg	VAT	kcal/d	roots	DEU	4.49
chg	VAT	kcal/d	roots	DNK	-6.28
chg	VAT	kcal/d	roots	ESP	2.1
chg	VAT	kcal/d	roots	EST	-9.13
chg	VAT	kcal/d	roots	FIN	-0.59
chg	VAT	kcal/d	roots	FRA	4.96
chg	VAT	kcal/d	roots	GBR	14.39
chg	VAT	kcal/d	roots	GRC	1.57
chg	VAT	kcal/d	roots	HRV	1.77
chg	VAT	kcal/d	roots	HUN	-0.08
chg	VAT	kcal/d	roots	IRL	-1.8
chg	VAT	kcal/d	roots	ITA	1.89
chg	VAT	kcal/d	roots	LTU	-6.56
chg	VAT	kcal/d	roots	LUX	-1.03
chg	VAT	kcal/d	roots	LVA	-1.32
chg	VAT	kcal/d	roots	MLT	4.05
chg	VAT	kcal/d	roots	NLD	5.81
chg	VAT	kcal/d	roots	POL	8.5
chg	VAT	kcal/d	roots	PRT	1.69
chg	VAT	kcal/d	roots	ROU	5.52
chg	VAT	kcal/d	roots	SVK	-2.76
chg	VAT	kcal/d	roots	SVN	3.11
chg	VAT	kcal/d	roots	SWE	2.09
chg	VAT	kcal/d	legumes	Europe	1.86
chg	VAT	kcal/d	legumes	Eastern Europe	1.33
chg	VAT	kcal/d	legumes	Northern Europe	0.46
chg	VAT	kcal/d	legumes	Southern Europe	4.8
chg	VAT	kcal/d	legumes	Western Europe	0.76
chg	VAT	kcal/d	legumes	AUT	7.95
chg	VAT	kcal/d	legumes	BEL	1.04
chg	VAT	kcal/d	legumes	BGR	3.77
chg	VAT	kcal/d	legumes	CYP	0.63
chg	VAT	kcal/d	legumes	CZE	2.24
chg	VAT	kcal/d	legumes	DEU	0.29
chg	VAT	kcal/d	legumes	DNK	4.47
chg	VAT	kcal/d	legumes	ESP	6.08
chg	VAT	kcal/d	legumes	EST	8.79
chg	VAT	kcal/d	legumes	FIN	2.54
chg	VAT	kcal/d	legumes	FRA	0.07
chg	VAT	kcal/d	legumes	GBR	-0.61
chg	VAT	kcal/d	legumes	GRC	1.31
chg	VAT	kcal/d	legumes	HRV	0.62
chg	VAT	kcal/d	legumes	HUN	2.59
chg	VAT	kcal/d	legumes	IRL	2.61
chg	VAT	kcal/d	legumes	ITA	5.1
chg	VAT	kcal/d	legumes	LTU	3.62
chg	VAT	kcal/d	legumes	LUX	0.05
chg	VAT	kcal/d	legumes	LVA	0.07
chg	VAT	kcal/d	legumes	MLT	-0.25
chg	VAT	kcal/d	legumes	NLD	1.77
chg	VAT	kcal/d	legumes	POL	0.13
chg	VAT	kcal/d	legumes	PRT	3.39
chg	VAT	kcal/d	legumes	ROU	1.05
chg	VAT	kcal/d	legumes	SVK	3.57
chg	VAT	kcal/d	legumes	SVN	0.85
chg	VAT	kcal/d	legumes	SWE	1.32
chg	VAT	kcal/d	nuts_seeds	Europe	3.33
chg	VAT	kcal/d	nuts_seeds	Eastern Europe	2.23
chg	VAT	kcal/d	nuts_seeds	Northern Europe	1.49
chg	VAT	kcal/d	nuts_seeds	Southern Europe	6.84
chg	VAT	kcal/d	nuts_seeds	Western Europe	2.33
chg	VAT	kcal/d	nuts_seeds	AUT	14.69
chg	VAT	kcal/d	nuts_seeds	BEL	1
chg	VAT	kcal/d	nuts_seeds	BGR	9.49
chg	VAT	kcal/d	nuts_seeds	CYP	1.49
chg	VAT	kcal/d	nuts_seeds	CZE	2.46
chg	VAT	kcal/d	nuts_seeds	DEU	1.98
chg	VAT	kcal/d	nuts_seeds	DNK	19.98
chg	VAT	kcal/d	nuts_seeds	ESP	11.68
chg	VAT	kcal/d	nuts_seeds	EST	9.07
chg	VAT	kcal/d	nuts_seeds	FIN	2.92
chg	VAT	kcal/d	nuts_seeds	FRA	0.33
chg	VAT	kcal/d	nuts_seeds	GBR	-1.51
chg	VAT	kcal/d	nuts_seeds	GRC	3.69
chg	VAT	kcal/d	nuts_seeds	HRV	2.51
chg	VAT	kcal/d	nuts_seeds	HUN	1.62
chg	VAT	kcal/d	nuts_seeds	IRL	8.46
chg	VAT	kcal/d	nuts_seeds	ITA	4.61
chg	VAT	kcal/d	nuts_seeds	LTU	10.16
chg	VAT	kcal/d	nuts_seeds	LUX	0.08
chg	VAT	kcal/d	nuts_seeds	LVA	2.84
chg	VAT	kcal/d	nuts_seeds	MLT	-1.08
chg	VAT	kcal/d	nuts_seeds	NLD	6.16
chg	VAT	kcal/d	nuts_seeds	POL	0.37
chg	VAT	kcal/d	nuts_seeds	PRT	3.91
chg	VAT	kcal/d	nuts_seeds	ROU	2.17
chg	VAT	kcal/d	nuts_seeds	SVK	6.78
chg	VAT	kcal/d	nuts_seeds	SVN	3.14
chg	VAT	kcal/d	nuts_seeds	SWE	3.27
chg	VAT	kcal/d	vegetables	Europe	4.3
chg	VAT	kcal/d	vegetables	Eastern Europe	5.5
chg	VAT	kcal/d	vegetables	Northern Europe	1.48
chg	VAT	kcal/d	vegetables	Southern Europe	7.16
chg	VAT	kcal/d	vegetables	Western Europe	3.19
chg	VAT	kcal/d	vegetables	AUT	10.56
chg	VAT	kcal/d	vegetables	BEL	3.23
chg	VAT	kcal/d	vegetables	BGR	9.18
chg	VAT	kcal/d	vegetables	CYP	3.83
chg	VAT	kcal/d	vegetables	CZE	5.72
chg	VAT	kcal/d	vegetables	DEU	3.31
chg	VAT	kcal/d	vegetables	DNK	19.92
chg	VAT	kcal/d	vegetables	ESP	10.02
chg	VAT	kcal/d	vegetables	EST	14.2
chg	VAT	kcal/d	vegetables	FIN	5.49
chg	VAT	kcal/d	vegetables	FRA	1.55
chg	VAT	kcal/d	vegetables	GBR	-2
chg	VAT	kcal/d	vegetables	GRC	6.44
chg	VAT	kcal/d	vegetables	HRV	16.62
chg	VAT	kcal/d	vegetables	HUN	13.96
chg	VAT	kcal/d	vegetables	IRL	3.8
chg	VAT	kcal/d	vegetables	ITA	4.62
chg	VAT	kcal/d	vegetables	LTU	12.16
chg	VAT	kcal/d	vegetables	LUX	1.73
chg	VAT	kcal/d	vegetables	LVA	7.87
chg	VAT	kcal/d	vegetables	MLT	-2.03
chg	VAT	kcal/d	vegetables	NLD	5.01
chg	VAT	kcal/d	vegetables	POL	1.09
chg	VAT	kcal/d	vegetables	PRT	6.89
chg	VAT	kcal/d	vegetables	ROU	7.7
chg	VAT	kcal/d	vegetables	SVK	8.2
chg	VAT	kcal/d	vegetables	SVN	5.19
chg	VAT	kcal/d	vegetables	SWE	5.24
chg	VAT	kcal/d	fruits	Europe	5.21
chg	VAT	kcal/d	fruits	Eastern Europe	5.02
chg	VAT	kcal/d	fruits	Northern Europe	1.52
chg	VAT	kcal/d	fruits	Southern Europe	12.32
chg	VAT	kcal/d	fruits	Western Europe	2.18
chg	VAT	kcal/d	fruits	AUT	10.45
chg	VAT	kcal/d	fruits	BEL	0.78
chg	VAT	kcal/d	fruits	BGR	11.2
chg	VAT	kcal/d	fruits	CYP	5.41
chg	VAT	kcal/d	fruits	CZE	6.19
chg	VAT	kcal/d	fruits	DEU	2.61
chg	VAT	kcal/d	fruits	DNK	26.13
chg	VAT	kcal/d	fruits	ESP	17.6
chg	VAT	kcal/d	fruits	EST	18.16
chg	VAT	kcal/d	fruits	FIN	5.26
chg	VAT	kcal/d	fruits	FRA	-0.24
chg	VAT	kcal/d	fruits	GBR	-3.91
chg	VAT	kcal/d	fruits	GRC	12.03
chg	VAT	kcal/d	fruits	HRV	3.17
chg	VAT	kcal/d	fruits	HUN	15.74
chg	VAT	kcal/d	fruits	IRL	25.11
chg	VAT	kcal/d	fruits	ITA	10.08
chg	VAT	kcal/d	fruits	LTU	14.85
chg	VAT	kcal/d	fruits	LUX	0.96
chg	VAT	kcal/d	fruits	LVA	7
chg	VAT	kcal/d	fruits	MLT	0.35
chg	VAT	kcal/d	fruits	NLD	5.93
chg	VAT	kcal/d	fruits	POL	-2.22
chg	VAT	kcal/d	fruits	PRT	7.27
chg	VAT	kcal/d	fruits	ROU	9.25
chg	VAT	kcal/d	fruits	SVK	11.29
chg	VAT	kcal/d	fruits	SVN	5.44
chg	VAT	kcal/d	fruits	SWE	3.54
chg	VAT	kcal/d	sugar	Europe	-5.99
chg	VAT	kcal/d	sugar	Eastern Europe	-7.67
chg	VAT	kcal/d	sugar	Northern Europe	-6.55
chg	VAT	kcal/d	sugar	Southern Europe	-2
chg	VAT	kcal/d	sugar	Western Europe	-7.75
chg	VAT	kcal/d	sugar	AUT	-0.57
chg	VAT	kcal/d	sugar	BEL	-9.81
chg	VAT	kcal/d	sugar	BGR	10.5
chg	VAT	kcal/d	sugar	CYP	-3.43
chg	VAT	kcal/d	sugar	CZE	-2.33
chg	VAT	kcal/d	sugar	DEU	-7.38
chg	VAT	kcal/d	sugar	DNK	14.27
chg	VAT	kcal/d	sugar	ESP	1.56
chg	VAT	kcal/d	sugar	EST	10.51
chg	VAT	kcal/d	sugar	FIN	-7.07
chg	VAT	kcal/d	sugar	FRA	-9.29
chg	VAT	kcal/d	sugar	GBR	-9.21
chg	VAT	kcal/d	sugar	GRC	0.89
chg	VAT	kcal/d	sugar	HRV	-2.8
chg	VAT	kcal/d	sugar	HUN	-0.13
chg	VAT	kcal/d	sugar	IRL	-10.09
chg	VAT	kcal/d	sugar	ITA	-4.86
chg	VAT	kcal/d	sugar	LTU	10.33
chg	VAT	kcal/d	sugar	LUX	-5.85
chg	VAT	kcal/d	sugar	LVA	0.64
chg	VAT	kcal/d	sugar	MLT	-13.98
chg	VAT	kcal/d	sugar	NLD	-6.12
chg	VAT	kcal/d	sugar	POL	-19.16
chg	VAT	kcal/d	sugar	PRT	-3.28
chg	VAT	kcal/d	sugar	ROU	-1.2
chg	VAT	kcal/d	sugar	SVK	2.18
chg	VAT	kcal/d	sugar	SVN	-2.92
chg	VAT	kcal/d	sugar	SWE	-6.72
chg	VAT	kcal/d	pork	Europe	-19.02
chg	VAT	kcal/d	pork	Eastern Europe	-23.18
chg	VAT	kcal/d	pork	Northern Europe	-24.59
chg	VAT	kcal/d	pork	Southern Europe	-11.78
chg	VAT	kcal/d	pork	Western Europe	-19.23
chg	VAT	kcal/d	pork	AUT	-19.57
chg	VAT	kcal/d	pork	BEL	-16.3
chg	VAT	kcal/d	pork	BGR	-0.35
chg	VAT	kcal/d	pork	CYP	-13.61
chg	VAT	kcal/d	pork	CZE	-11.23
chg	VAT	kcal/d	pork	DEU	-15.01
chg	VAT	kcal/d	pork	DNK	-3.58
chg	VAT	kcal/d	pork	ESP	-16.42
chg	VAT	kcal/d	pork	EST	0.68
chg	VAT	kcal/d	pork	FIN	-18.57
chg	VAT	kcal/d	pork	FRA	-25.72
chg	VAT	kcal/d	pork	GBR	-32.28
chg	VAT	kcal/d	pork	GRC	-3.39
chg	VAT	kcal/d	pork	HRV	-12.94
chg	VAT	kcal/d	pork	HUN	-16.7
chg	VAT	kcal/d	pork	IRL	-0.94
chg	VAT	kcal/d	pork	ITA	-9.98
chg	VAT	kcal/d	pork	LTU	0.26
chg	VAT	kcal/d	pork	LUX	-32.07
chg	VAT	kcal/d	pork	LVA	-2.98
chg	VAT	kcal/d	pork	MLT	-11.64
chg	VAT	kcal/d	pork	NLD	-16.51
chg	VAT	kcal/d	pork	POL	-39.46
chg	VAT	kcal/d	pork	PRT	-9.89
chg	VAT	kcal/d	pork	ROU	-13.69
chg	VAT	kcal/d	pork	SVK	-7.67
chg	VAT	kcal/d	pork	SVN	-8.68
chg	VAT	kcal/d	pork	SWE	-13.91
chg	VAT	kcal/d	poultry	Europe	-10.55
chg	VAT	kcal/d	poultry	Eastern Europe	-12.63
chg	VAT	kcal/d	poultry	Northern Europe	-15.83
chg	VAT	kcal/d	poultry	Southern Europe	-9.1
chg	VAT	kcal/d	poultry	Western Europe	-7.77
chg	VAT	kcal/d	poultry	AUT	-5.06
chg	VAT	kcal/d	poultry	BEL	-5.1
chg	VAT	kcal/d	poultry	BGR	-1.6
chg	VAT	kcal/d	poultry	CYP	-9.9
chg	VAT	kcal/d	poultry	CZE	-8.22
chg	VAT	kcal/d	poultry	DEU	-7.16
chg	VAT	kcal/d	poultry	DNK	-5.76
chg	VAT	kcal/d	poultry	ESP	-11.75
chg	VAT	kcal/d	poultry	EST	-3.01
chg	VAT	kcal/d	poultry	FIN	-8.18
chg	VAT	kcal/d	poultry	FRA	-10.39
chg	VAT	kcal/d	poultry	GBR	-20.55
chg	VAT	kcal/d	poultry	GRC	-4.29
chg	VAT	kcal/d	poultry	HRV	-5.79
chg	VAT	kcal/d	poultry	HUN	-12.15
chg	VAT	kcal/d	poultry	IRL	-5.87
chg	VAT	kcal/d	poultry	ITA	-7.54
chg	VAT	kcal/d	poultry	LTU	-3.74
chg	VAT	kcal/d	poultry	LUX	-16.24
chg	VAT	kcal/d	poultry	LVA	-3.09
chg	VAT	kcal/d	poultry	MLT	-9.78
chg	VAT	kcal/d	poultry	NLD	-3.67
chg	VAT	kcal/d	poultry	POL	-19.66
chg	VAT	kcal/d	poultry	PRT	-12.21
chg	VAT	kcal/d	poultry	ROU	-7.41
chg	VAT	kcal/d	poultry	SVK	-5.79
chg	VAT	kcal/d	poultry	SVN	-10.29
chg	VAT	kcal/d	poultry	SWE	-6.29
chg	VAT	kcal/d	eggs	Europe	-1.05
chg	VAT	kcal/d	eggs	Eastern Europe	-0.83
chg	VAT	kcal/d	eggs	Northern Europe	-1.47
chg	VAT	kcal/d	eggs	Southern Europe	-0.21
chg	VAT	kcal/d	eggs	Western Europe	-1.54
chg	VAT	kcal/d	eggs	AUT	-0.07
chg	VAT	kcal/d	eggs	BEL	-1.72
chg	VAT	kcal/d	eggs	BGR	0.87
chg	VAT	kcal/d	eggs	CYP	-0.73
chg	VAT	kcal/d	eggs	CZE	-0.44
chg	VAT	kcal/d	eggs	DEU	-1.32
chg	VAT	kcal/d	eggs	DNK	2.61
chg	VAT	kcal/d	eggs	ESP	0.4
chg	VAT	kcal/d	eggs	EST	1.84
chg	VAT	kcal/d	eggs	FIN	-0.93
chg	VAT	kcal/d	eggs	FRA	-2.08
chg	VAT	kcal/d	eggs	GBR	-2.19
chg	VAT	kcal/d	eggs	GRC	0.07
chg	VAT	kcal/d	eggs	HRV	-0.37
chg	VAT	kcal/d	eggs	HUN	-0.16
chg	VAT	kcal/d	eggs	IRL	-0.52
chg	VAT	kcal/d	eggs	ITA	-0.61
chg	VAT	kcal/d	eggs	LTU	1.45
chg	VAT	kcal/d	eggs	LUX	-2.23
chg	VAT	kcal/d	eggs	LVA	0.23
chg	VAT	kcal/d	eggs	MLT	-1.69
chg	VAT	kcal/d	eggs	NLD	-1.18
chg	VAT	kcal/d	eggs	POL	-1.85
chg	VAT	kcal/d	eggs	PRT	-0.73
chg	VAT	kcal/d	eggs	ROU	-0.35
chg	VAT	kcal/d	eggs	SVK	0.5
chg	VAT	kcal/d	eggs	SVN	-0.67
chg	VAT	kcal/d	eggs	SWE	-1.29
chg	VAT	kcal/d	milk	Europe	-31.04
chg	VAT	kcal/d	milk	Eastern Europe	-28.88
chg	VAT	kcal/d	milk	Northern Europe	-39.81
chg	VAT	kcal/d	milk	Southern Europe	-11.78
chg	VAT	kcal/d	milk	Western Europe	-41.21
chg	VAT	kcal/d	milk	AUT	-23.83
chg	VAT	kcal/d	milk	BEL	-70.51
chg	VAT	kcal/d	milk	BGR	9.22
chg	VAT	kcal/d	milk	CYP	-34.17
chg	VAT	kcal/d	milk	CZE	-20.15
chg	VAT	kcal/d	milk	DEU	-39.5
chg	VAT	kcal/d	milk	DNK	13.76
chg	VAT	kcal/d	milk	ESP	0.95
chg	VAT	kcal/d	milk	EST	18.99
chg	VAT	kcal/d	milk	FIN	-35.62
chg	VAT	kcal/d	milk	FRA	-40.6
chg	VAT	kcal/d	milk	GBR	-47.84
chg	VAT	kcal/d	milk	GRC	-16.13
chg	VAT	kcal/d	milk	HRV	-32.58
chg	VAT	kcal/d	milk	HUN	-29.01
chg	VAT	kcal/d	milk	IRL	-55.12
chg	VAT	kcal/d	milk	ITA	-16.21
chg	VAT	kcal/d	milk	LTU	11.77
chg	VAT	kcal/d	milk	LUX	-45.56
chg	VAT	kcal/d	milk	LVA	-17.78
chg	VAT	kcal/d	milk	MLT	-43.39
chg	VAT	kcal/d	milk	NLD	-41.02
chg	VAT	kcal/d	milk	POL	-42.26
chg	VAT	kcal/d	milk	PRT	-27.32
chg	VAT	kcal/d	milk	ROU	-26.92
chg	VAT	kcal/d	milk	SVK	-8.48
chg	VAT	kcal/d	milk	SVN	-23.25
chg	VAT	kcal/d	milk	SWE	-37.1
chg	VAT	kcal/d	other	Europe	-3.49
chg	VAT	kcal/d	other	Eastern Europe	-3.38
chg	VAT	kcal/d	other	Northern Europe	-5.9
chg	VAT	kcal/d	other	Southern Europe	-0.97
chg	VAT	kcal/d	other	Western Europe	-4.05
chg	VAT	kcal/d	other	AUT	-0.37
chg	VAT	kcal/d	other	BEL	-3.34
chg	VAT	kcal/d	other	BGR	5.97
chg	VAT	kcal/d	other	CYP	-3.19
chg	VAT	kcal/d	other	CZE	-2.62
chg	VAT	kcal/d	other	DEU	-4.26
chg	VAT	kcal/d	other	DNK	7.24
chg	VAT	kcal/d	other	ESP	1.03
chg	VAT	kcal/d	other	EST	12.23
chg	VAT	kcal/d	other	FIN	-4.97
chg	VAT	kcal/d	other	FRA	-4.84
chg	VAT	kcal/d	other	GBR	-8.17
chg	VAT	kcal/d	other	GRC	0.33
chg	VAT	kcal/d	other	HRV	-1.58
chg	VAT	kcal/d	other	HUN	-0.07
chg	VAT	kcal/d	other	IRL	-8.67
chg	VAT	kcal/d	other	ITA	-2.12
chg	VAT	kcal/d	other	LTU	6.19
chg	VAT	kcal/d	other	LUX	-11.6
chg	VAT	kcal/d	other	LVA	0.46
chg	VAT	kcal/d	other	MLT	-5.24
chg	VAT	kcal/d	other	NLD	-2.16
chg	VAT	kcal/d	other	POL	-8.05
chg	VAT	kcal/d	other	PRT	-3.83
chg	VAT	kcal/d	other	ROU	-0.99
chg	VAT	kcal/d	other	SVK	1.31
chg	VAT	kcal/d	other	SVN	-2.69
chg	VAT	kcal/d	other	SWE	-4.09
chg	VAT	kcal/d	seafood	Europe	-0.44
chg	VAT	kcal/d	seafood	Eastern Europe	-0.2
chg	VAT	kcal/d	seafood	Northern Europe	-0.96
chg	VAT	kcal/d	seafood	Southern Europe	0.14
chg	VAT	kcal/d	seafood	Western Europe	-0.69
chg	VAT	kcal/d	seafood	AUT	0.03
chg	VAT	kcal/d	seafood	BEL	-0.5
chg	VAT	kcal/d	seafood	BGR	0.58
chg	VAT	kcal/d	seafood	CYP	-0.41
chg	VAT	kcal/d	seafood	CZE	-0.01
chg	VAT	kcal/d	seafood	DEU	-0.45
chg	VAT	kcal/d	seafood	DNK	2.04
chg	VAT	kcal/d	seafood	ESP	0.81
chg	VAT	kcal/d	seafood	EST	0.48
chg	VAT	kcal/d	seafood	FIN	-1.32
chg	VAT	kcal/d	seafood	FRA	-1.23
chg	VAT	kcal/d	seafood	GBR	-1.28
chg	VAT	kcal/d	seafood	GRC	0.16
chg	VAT	kcal/d	seafood	HRV	-0.21
chg	VAT	kcal/d	seafood	HUN	0.12
chg	VAT	kcal/d	seafood	IRL	-0.96
chg	VAT	kcal/d	seafood	ITA	-0.25
chg	VAT	kcal/d	seafood	LTU	1.37
chg	VAT	kcal/d	seafood	LUX	0.15
chg	VAT	kcal/d	seafood	LVA	0.39
chg	VAT	kcal/d	seafood	MLT	-1.01
chg	VAT	kcal/d	seafood	NLD	-0.35
chg	VAT	kcal/d	seafood	POL	-0.66
chg	VAT	kcal/d	seafood	PRT	-0.37
chg	VAT	kcal/d	seafood	ROU	0.01
chg	VAT	kcal/d	seafood	SVK	0.24
chg	VAT	kcal/d	seafood	SVN	0.01
chg	VAT	kcal/d	seafood	SWE	-1.45
chg	VAT	kcal/d	grains	Europe	-21.41
chg	VAT	kcal/d	grains	Eastern Europe	-20.5
chg	VAT	kcal/d	grains	Northern Europe	-34.06
chg	VAT	kcal/d	grains	Southern Europe	-5.83
chg	VAT	kcal/d	grains	Western Europe	-26.26
chg	VAT	kcal/d	grains	AUT	-6.08
chg	VAT	kcal/d	grains	BEL	-23.09
chg	VAT	kcal/d	grains	BGR	33.53
chg	VAT	kcal/d	grains	CYP	-11.43
chg	VAT	kcal/d	grains	CZE	-7.24
chg	VAT	kcal/d	grains	DEU	-20.57
chg	VAT	kcal/d	grains	DNK	32.47
chg	VAT	kcal/d	grains	ESP	0.95
chg	VAT	kcal/d	grains	EST	19.33
chg	VAT	kcal/d	grains	FIN	-21.24
chg	VAT	kcal/d	grains	FRA	-40.04
chg	VAT	kcal/d	grains	GBR	-48.83
chg	VAT	kcal/d	grains	GRC	0.08
chg	VAT	kcal/d	grains	HRV	-4.96
chg	VAT	kcal/d	grains	HUN	-7.03
chg	VAT	kcal/d	grains	IRL	-5.55
chg	VAT	kcal/d	grains	ITA	-10.84
chg	VAT	kcal/d	grains	LTU	28.83
chg	VAT	kcal/d	grains	LUX	1.25
chg	VAT	kcal/d	grains	LVA	5.39
chg	VAT	kcal/d	grains	MLT	-37.44
chg	VAT	kcal/d	grains	NLD	-15.34
chg	VAT	kcal/d	grains	POL	-48.11
chg	VAT	kcal/d	grains	PRT	-10.75
chg	VAT	kcal/d	grains	ROU	-9.55
chg	VAT	kcal/d	grains	SVK	13.72
chg	VAT	kcal/d	grains	SVN	-13.19
chg	VAT	kcal/d	grains	SWE	-25.28
chg	VAT	kcal/d	oils_fats	Europe	-9.75
chg	VAT	kcal/d	oils_fats	Eastern Europe	-7.36
chg	VAT	kcal/d	oils_fats	Northern Europe	-12.88
chg	VAT	kcal/d	oils_fats	Southern Europe	-3.83
chg	VAT	kcal/d	oils_fats	Western Europe	-13.48
chg	VAT	kcal/d	oils_fats	AUT	4.68
chg	VAT	kcal/d	oils_fats	BEL	-11.62
chg	VAT	kcal/d	oils_fats	BGR	13.42
chg	VAT	kcal/d	oils_fats	CYP	-5.46
chg	VAT	kcal/d	oils_fats	CZE	-2.65
chg	VAT	kcal/d	oils_fats	DEU	-12.67
chg	VAT	kcal/d	oils_fats	DNK	0.62
chg	VAT	kcal/d	oils_fats	ESP	-1.89
chg	VAT	kcal/d	oils_fats	EST	8.08
chg	VAT	kcal/d	oils_fats	FIN	-9.29
chg	VAT	kcal/d	oils_fats	FRA	-18.84
chg	VAT	kcal/d	oils_fats	GBR	-16.36
chg	VAT	kcal/d	oils_fats	GRC	-2.38
chg	VAT	kcal/d	oils_fats	HRV	-6.69
chg	VAT	kcal/d	oils_fats	HUN	-4.17
chg	VAT	kcal/d	oils_fats	IRL	-5.74
chg	VAT	kcal/d	oils_fats	ITA	-4.6
chg	VAT	kcal/d	oils_fats	LTU	3.71
chg	VAT	kcal/d	oils_fats	LUX	-3.56
chg	VAT	kcal/d	oils_fats	LVA	0.64
chg	VAT	kcal/d	oils_fats	MLT	-8.45
chg	VAT	kcal/d	oils_fats	NLD	-8.17
chg	VAT	kcal/d	oils_fats	POL	-17.99
chg	VAT	kcal/d	oils_fats	PRT	-8.16
chg	VAT	kcal/d	oils_fats	ROU	-0.6
chg	VAT	kcal/d	oils_fats	SVK	1.28
chg	VAT	kcal/d	oils_fats	SVN	-4.35
chg	VAT	kcal/d	oils_fats	SWE	-12.47
chg	VAT	kcal/d	beef_lamb	Europe	-6.94
chg	VAT	kcal/d	beef_lamb	Eastern Europe	-1.88
chg	VAT	kcal/d	beef_lamb	Northern Europe	-10.72
chg	VAT	kcal/d	beef_lamb	Southern Europe	-6.6
chg	VAT	kcal/d	beef_lamb	Western Europe	-7.6
chg	VAT	kcal/d	beef_lamb	AUT	-6.24
chg	VAT	kcal/d	beef_lamb	BEL	-7.53
chg	VAT	kcal/d	beef_lamb	BGR	0.78
chg	VAT	kcal/d	beef_lamb	CYP	-4.95
chg	VAT	kcal/d	beef_lamb	CZE	-2.8
chg	VAT	kcal/d	beef_lamb	DEU	-5.15
chg	VAT	kcal/d	beef_lamb	DNK	1.36
chg	VAT	kcal/d	beef_lamb	ESP	-4.66
chg	VAT	kcal/d	beef_lamb	EST	0.97
chg	VAT	kcal/d	beef_lamb	FIN	-5.69
chg	VAT	kcal/d	beef_lamb	FRA	-10.18
chg	VAT	kcal/d	beef_lamb	GBR	-13.87
chg	VAT	kcal/d	beef_lamb	GRC	-3.81
chg	VAT	kcal/d	beef_lamb	HRV	-6.1
chg	VAT	kcal/d	beef_lamb	HUN	-0.87
chg	VAT	kcal/d	beef_lamb	IRL	-7.33
chg	VAT	kcal/d	beef_lamb	ITA	-8.26
chg	VAT	kcal/d	beef_lamb	LTU	0.75
chg	VAT	kcal/d	beef_lamb	LUX	-16.11
chg	VAT	kcal/d	beef_lamb	LVA	-0.53
chg	VAT	kcal/d	beef_lamb	MLT	-11.38
chg	VAT	kcal/d	beef_lamb	NLD	-10.17
chg	VAT	kcal/d	beef_lamb	POL	-1.78
chg	VAT	kcal/d	beef_lamb	PRT	-8.81
chg	VAT	kcal/d	beef_lamb	ROU	-3.41
chg	VAT	kcal/d	beef_lamb	SVK	-0.54
chg	VAT	kcal/d	beef_lamb	SVN	-5.19
chg	VAT	kcal/d	beef_lamb	SWE	-7.36
chg	VAT	kcal/d_w	all-fg	Europe	-65.02
chg	VAT	kcal/d_w	all-fg	Eastern Europe	-62.35
chg	VAT	kcal/d_w	all-fg	Northern Europe	-98.29
chg	VAT	kcal/d_w	all-fg	Southern Europe	-13.32
chg	VAT	kcal/d_w	all-fg	Western Europe	-85.61
chg	VAT	kcal/d_w	all-fg	AUT	-7.14
chg	VAT	kcal/d_w	all-fg	BEL	-105.61
chg	VAT	kcal/d_w	all-fg	BGR	70.9
chg	VAT	kcal/d_w	all-fg	CYP	-58.02
chg	VAT	kcal/d_w	all-fg	CZE	-29.53
chg	VAT	kcal/d_w	all-fg	DEU	-75.95
chg	VAT	kcal/d_w	all-fg	DNK	85.38
chg	VAT	kcal/d_w	all-fg	ESP	14.96
chg	VAT	kcal/d_w	all-fg	EST	78.31
chg	VAT	kcal/d_w	all-fg	FIN	-70.85
chg	VAT	kcal/d_w	all-fg	FRA	-111.55
chg	VAT	kcal/d_w	all-fg	GBR	-135.4
chg	VAT	kcal/d_w	all-fg	GRC	-6.9
chg	VAT	kcal/d_w	all-fg	HRV	-41.12
chg	VAT	kcal/d_w	all-fg	HUN	-31.06
chg	VAT	kcal/d_w	all-fg	IRL	-54.55
chg	VAT	kcal/d_w	all-fg	ITA	-27.21
chg	VAT	kcal/d_w	all-fg	LTU	63.42
chg	VAT	kcal/d_w	all-fg	LUX	-94.06
chg	VAT	kcal/d_w	all-fg	LVA	-5.44
chg	VAT	kcal/d_w	all-fg	MLT	-101.52
chg	VAT	kcal/d_w	all-fg	NLD	-61.36
chg	VAT	kcal/d_w	all-fg	POL	-131.4
chg	VAT	kcal/d_w	all-fg	PRT	-46.77
chg	VAT	kcal/d_w	all-fg	ROU	-30.2
chg	VAT	kcal/d_w	all-fg	SVK	13.74
chg	VAT	kcal/d_w	all-fg	SVN	-39.57
chg	VAT	kcal/d_w	all-fg	SWE	-74.72
chg	VAT	kcal/d_w	ASF	Europe	-50.59
chg	VAT	kcal/d_w	ASF	Eastern Europe	-49.22
chg	VAT	kcal/d_w	ASF	Northern Europe	-67.52
chg	VAT	kcal/d_w	ASF	Southern Europe	-27.45
chg	VAT	kcal/d_w	ASF	Western Europe	-58.78
chg	VAT	kcal/d_w	ASF	AUT	-40.39
chg	VAT	kcal/d_w	ASF	BEL	-82.51
chg	VAT	kcal/d_w	ASF	BGR	7.8
chg	VAT	kcal/d_w	ASF	CYP	-48.72
chg	VAT	kcal/d_w	ASF	CZE	-32.01
chg	VAT	kcal/d_w	ASF	DEU	-52.88
chg	VAT	kcal/d_w	ASF	DNK	7.89
chg	VAT	kcal/d_w	ASF	ESP	-18.84
chg	VAT	kcal/d_w	ASF	EST	16.69
chg	VAT	kcal/d_w	ASF	FIN	-52.33
chg	VAT	kcal/d_w	ASF	FRA	-65.2
chg	VAT	kcal/d_w	ASF	GBR	-84.28
chg	VAT	kcal/d_w	ASF	GRC	-21.89
chg	VAT	kcal/d_w	ASF	HRV	-45.01
chg	VAT	kcal/d_w	ASF	HUN	-44.65
chg	VAT	kcal/d_w	ASF	IRL	-59.68
chg	VAT	kcal/d_w	ASF	ITA	-30.55
chg	VAT	kcal/d_w	ASF	LTU	9.16
chg	VAT	kcal/d_w	ASF	LUX	-80.75
chg	VAT	kcal/d_w	ASF	LVA	-20.44
chg	VAT	kcal/d_w	ASF	MLT	-59.96
chg	VAT	kcal/d_w	ASF	NLD	-56.03
chg	VAT	kcal/d_w	ASF	POL	-75.38
chg	VAT	kcal/d_w	ASF	PRT	-44.02
chg	VAT	kcal/d_w	ASF	ROU	-39.58
chg	VAT	kcal/d_w	ASF	SVK	-16.25
chg	VAT	kcal/d_w	ASF	SVN	-36.14
chg	VAT	kcal/d_w	ASF	SWE	-50.83
chg	VAT	kcal/d_w	PLT	Europe	10.06
chg	VAT	kcal/d_w	PLT	Eastern Europe	9.34
chg	VAT	kcal/d_w	PLT	Northern Europe	3.38
chg	VAT	kcal/d_w	PLT	Southern Europe	21.54
chg	VAT	kcal/d_w	PLT	Western Europe	5.74
chg	VAT	kcal/d_w	PLT	AUT	31.37
chg	VAT	kcal/d_w	PLT	BEL	4.18
chg	VAT	kcal/d_w	PLT	BGR	23.1
chg	VAT	kcal/d_w	PLT	CYP	7.33
chg	VAT	kcal/d_w	PLT	CZE	11.21
chg	VAT	kcal/d_w	PLT	DEU	5.36
chg	VAT	kcal/d_w	PLT	DNK	47.25
chg	VAT	kcal/d_w	PLT	ESP	31.34
chg	VAT	kcal/d_w	PLT	EST	34.83
chg	VAT	kcal/d_w	PLT	FIN	11.13
chg	VAT	kcal/d_w	PLT	FRA	1.11
chg	VAT	kcal/d_w	PLT	GBR	-5.31
chg	VAT	kcal/d_w	PLT	GRC	15.24
chg	VAT	kcal/d_w	PLT	HRV	14.51
chg	VAT	kcal/d_w	PLT	HUN	21.75
chg	VAT	kcal/d_w	PLT	IRL	26.41
chg	VAT	kcal/d_w	PLT	ITA	17.25
chg	VAT	kcal/d_w	PLT	LTU	27.5
chg	VAT	kcal/d_w	PLT	LUX	1.75
chg	VAT	kcal/d_w	PLT	LVA	11.24
chg	VAT	kcal/d_w	PLT	MLT	-2.07
chg	VAT	kcal/d_w	PLT	NLD	12.96
chg	VAT	kcal/d_w	PLT	POL	-0.29
chg	VAT	kcal/d_w	PLT	PRT	14.77
chg	VAT	kcal/d_w	PLT	ROU	12.94
chg	VAT	kcal/d_w	PLT	SVK	20.34
chg	VAT	kcal/d_w	PLT	SVN	9.62
chg	VAT	kcal/d_w	PLT	SWE	9.05
chg	VAT	kcal/d_w	roots	Europe	3.51
chg	VAT	kcal/d_w	roots	Eastern Europe	3.26
chg	VAT	kcal/d_w	roots	Northern Europe	6.54
chg	VAT	kcal/d_w	roots	Southern Europe	1.39
chg	VAT	kcal/d_w	roots	Western Europe	3.52
chg	VAT	kcal/d_w	roots	AUT	1.64
chg	VAT	kcal/d_w	roots	BEL	6.33
chg	VAT	kcal/d_w	roots	BGR	-2.02
chg	VAT	kcal/d_w	roots	CYP	-0.33
chg	VAT	kcal/d_w	roots	CZE	1.17
chg	VAT	kcal/d_w	roots	DEU	3.21
chg	VAT	kcal/d_w	roots	DNK	-4.49
chg	VAT	kcal/d_w	roots	ESP	1.5
chg	VAT	kcal/d_w	roots	EST	-6.53
chg	VAT	kcal/d_w	roots	FIN	-0.42
chg	VAT	kcal/d_w	roots	FRA	3.55
chg	VAT	kcal/d_w	roots	GBR	10.29
chg	VAT	kcal/d_w	roots	GRC	1.13
chg	VAT	kcal/d_w	roots	HRV	1.26
chg	VAT	kcal/d_w	roots	HUN	-0.06
chg	VAT	kcal/d_w	roots	IRL	-1.29
chg	VAT	kcal/d_w	roots	ITA	1.35
chg	VAT	kcal/d_w	roots	LTU	-4.69
chg	VAT	kcal/d_w	roots	LUX	-0.74
chg	VAT	kcal/d_w	roots	LVA	-0.95
chg	VAT	kcal/d_w	roots	MLT	2.9
chg	VAT	kcal/d_w	roots	NLD	4.15
chg	VAT	kcal/d_w	roots	POL	6.08
chg	VAT	kcal/d_w	roots	PRT	1.21
chg	VAT	kcal/d_w	roots	ROU	3.95
chg	VAT	kcal/d_w	roots	SVK	-1.98
chg	VAT	kcal/d_w	roots	SVN	2.23
chg	VAT	kcal/d_w	roots	SWE	1.49
chg	VAT	kcal/d_w	legumes	Europe	1.77
chg	VAT	kcal/d_w	legumes	Eastern Europe	1.27
chg	VAT	kcal/d_w	legumes	Northern Europe	0.44
chg	VAT	kcal/d_w	legumes	Southern Europe	4.56
chg	VAT	kcal/d_w	legumes	Western Europe	0.72
chg	VAT	kcal/d_w	legumes	AUT	7.56
chg	VAT	kcal/d_w	legumes	BEL	0.99
chg	VAT	kcal/d_w	legumes	BGR	3.58
chg	VAT	kcal/d_w	legumes	CYP	0.6
chg	VAT	kcal/d_w	legumes	CZE	2.13
chg	VAT	kcal/d_w	legumes	DEU	0.27
chg	VAT	kcal/d_w	legumes	DNK	4.25
chg	VAT	kcal/d_w	legumes	ESP	5.78
chg	VAT	kcal/d_w	legumes	EST	8.35
chg	VAT	kcal/d_w	legumes	FIN	2.41
chg	VAT	kcal/d_w	legumes	FRA	0.07
chg	VAT	kcal/d_w	legumes	GBR	-0.58
chg	VAT	kcal/d_w	legumes	GRC	1.24
chg	VAT	kcal/d_w	legumes	HRV	0.59
chg	VAT	kcal/d_w	legumes	HUN	2.46
chg	VAT	kcal/d_w	legumes	IRL	2.48
chg	VAT	kcal/d_w	legumes	ITA	4.85
chg	VAT	kcal/d_w	legumes	LTU	3.44
chg	VAT	kcal/d_w	legumes	LUX	0.05
chg	VAT	kcal/d_w	legumes	LVA	0.07
chg	VAT	kcal/d_w	legumes	MLT	-0.24
chg	VAT	kcal/d_w	legumes	NLD	1.68
chg	VAT	kcal/d_w	legumes	POL	0.12
chg	VAT	kcal/d_w	legumes	PRT	3.22
chg	VAT	kcal/d_w	legumes	ROU	1
chg	VAT	kcal/d_w	legumes	SVK	3.4
chg	VAT	kcal/d_w	legumes	SVN	0.8
chg	VAT	kcal/d_w	legumes	SWE	1.26
chg	VAT	kcal/d_w	nuts_seeds	Europe	2.5
chg	VAT	kcal/d_w	nuts_seeds	Eastern Europe	1.68
chg	VAT	kcal/d_w	nuts_seeds	Northern Europe	1.12
chg	VAT	kcal/d_w	nuts_seeds	Southern Europe	5.13
chg	VAT	kcal/d_w	nuts_seeds	Western Europe	1.75
chg	VAT	kcal/d_w	nuts_seeds	AUT	11.03
chg	VAT	kcal/d_w	nuts_seeds	BEL	0.75
chg	VAT	kcal/d_w	nuts_seeds	BGR	7.12
chg	VAT	kcal/d_w	nuts_seeds	CYP	1.12
chg	VAT	kcal/d_w	nuts_seeds	CZE	1.84
chg	VAT	kcal/d_w	nuts_seeds	DEU	1.48
chg	VAT	kcal/d_w	nuts_seeds	DNK	15
chg	VAT	kcal/d_w	nuts_seeds	ESP	8.77
chg	VAT	kcal/d_w	nuts_seeds	EST	6.81
chg	VAT	kcal/d_w	nuts_seeds	FIN	2.19
chg	VAT	kcal/d_w	nuts_seeds	FRA	0.25
chg	VAT	kcal/d_w	nuts_seeds	GBR	-1.13
chg	VAT	kcal/d_w	nuts_seeds	GRC	2.77
chg	VAT	kcal/d_w	nuts_seeds	HRV	1.88
chg	VAT	kcal/d_w	nuts_seeds	HUN	1.22
chg	VAT	kcal/d_w	nuts_seeds	IRL	6.35
chg	VAT	kcal/d_w	nuts_seeds	ITA	3.46
chg	VAT	kcal/d_w	nuts_seeds	LTU	7.63
chg	VAT	kcal/d_w	nuts_seeds	LUX	0.06
chg	VAT	kcal/d_w	nuts_seeds	LVA	2.13
chg	VAT	kcal/d_w	nuts_seeds	MLT	-0.81
chg	VAT	kcal/d_w	nuts_seeds	NLD	4.63
chg	VAT	kcal/d_w	nuts_seeds	POL	0.28
chg	VAT	kcal/d_w	nuts_seeds	PRT	2.94
chg	VAT	kcal/d_w	nuts_seeds	ROU	1.63
chg	VAT	kcal/d_w	nuts_seeds	SVK	5.09
chg	VAT	kcal/d_w	nuts_seeds	SVN	2.36
chg	VAT	kcal/d_w	nuts_seeds	SWE	2.45
chg	VAT	kcal/d_w	vegetables	Europe	2.62
chg	VAT	kcal/d_w	vegetables	Eastern Europe	3.34
chg	VAT	kcal/d_w	vegetables	Northern Europe	0.9
chg	VAT	kcal/d_w	vegetables	Southern Europe	4.36
chg	VAT	kcal/d_w	vegetables	Western Europe	1.94
chg	VAT	kcal/d_w	vegetables	AUT	6.42
chg	VAT	kcal/d_w	vegetables	BEL	1.96
chg	VAT	kcal/d_w	vegetables	BGR	5.58
chg	VAT	kcal/d_w	vegetables	CYP	2.33
chg	VAT	kcal/d_w	vegetables	CZE	3.48
chg	VAT	kcal/d_w	vegetables	DEU	2.01
chg	VAT	kcal/d_w	vegetables	DNK	12.11
chg	VAT	kcal/d_w	vegetables	ESP	6.09
chg	VAT	kcal/d_w	vegetables	EST	8.63
chg	VAT	kcal/d_w	vegetables	FIN	3.34
chg	VAT	kcal/d_w	vegetables	FRA	0.94
chg	VAT	kcal/d_w	vegetables	GBR	-1.22
chg	VAT	kcal/d_w	vegetables	GRC	3.92
chg	VAT	kcal/d_w	vegetables	HRV	10.1
chg	VAT	kcal/d_w	vegetables	HUN	8.49
chg	VAT	kcal/d_w	vegetables	IRL	2.31
chg	VAT	kcal/d_w	vegetables	ITA	2.81
chg	VAT	kcal/d_w	vegetables	LTU	7.4
chg	VAT	kcal/d_w	vegetables	LUX	1.05
chg	VAT	kcal/d_w	vegetables	LVA	4.79
chg	VAT	kcal/d_w	vegetables	MLT	-1.23
chg	VAT	kcal/d_w	vegetables	NLD	3.05
chg	VAT	kcal/d_w	vegetables	POL	0.66
chg	VAT	kcal/d_w	vegetables	PRT	4.19
chg	VAT	kcal/d_w	vegetables	ROU	4.68
chg	VAT	kcal/d_w	vegetables	SVK	4.99
chg	VAT	kcal/d_w	vegetables	SVN	3.16
chg	VAT	kcal/d_w	vegetables	SWE	3.19
chg	VAT	kcal/d_w	fruits	Europe	3.17
chg	VAT	kcal/d_w	fruits	Eastern Europe	3.06
chg	VAT	kcal/d_w	fruits	Northern Europe	0.92
chg	VAT	kcal/d_w	fruits	Southern Europe	7.49
chg	VAT	kcal/d_w	fruits	Western Europe	1.32
chg	VAT	kcal/d_w	fruits	AUT	6.36
chg	VAT	kcal/d_w	fruits	BEL	0.48
chg	VAT	kcal/d_w	fruits	BGR	6.81
chg	VAT	kcal/d_w	fruits	CYP	3.29
chg	VAT	kcal/d_w	fruits	CZE	3.76
chg	VAT	kcal/d_w	fruits	DEU	1.59
chg	VAT	kcal/d_w	fruits	DNK	15.89
chg	VAT	kcal/d_w	fruits	ESP	10.7
chg	VAT	kcal/d_w	fruits	EST	11.04
chg	VAT	kcal/d_w	fruits	FIN	3.2
chg	VAT	kcal/d_w	fruits	FRA	-0.15
chg	VAT	kcal/d_w	fruits	GBR	-2.38
chg	VAT	kcal/d_w	fruits	GRC	7.31
chg	VAT	kcal/d_w	fruits	HRV	1.93
chg	VAT	kcal/d_w	fruits	HUN	9.57
chg	VAT	kcal/d_w	fruits	IRL	15.27
chg	VAT	kcal/d_w	fruits	ITA	6.13
chg	VAT	kcal/d_w	fruits	LTU	9.03
chg	VAT	kcal/d_w	fruits	LUX	0.59
chg	VAT	kcal/d_w	fruits	LVA	4.26
chg	VAT	kcal/d_w	fruits	MLT	0.21
chg	VAT	kcal/d_w	fruits	NLD	3.61
chg	VAT	kcal/d_w	fruits	POL	-1.35
chg	VAT	kcal/d_w	fruits	PRT	4.42
chg	VAT	kcal/d_w	fruits	ROU	5.62
chg	VAT	kcal/d_w	fruits	SVK	6.86
chg	VAT	kcal/d_w	fruits	SVN	3.31
chg	VAT	kcal/d_w	fruits	SWE	2.15
chg	VAT	kcal/d_w	sugar	Europe	-3.43
chg	VAT	kcal/d_w	sugar	Eastern Europe	-4.4
chg	VAT	kcal/d_w	sugar	Northern Europe	-3.75
chg	VAT	kcal/d_w	sugar	Southern Europe	-1.15
chg	VAT	kcal/d_w	sugar	Western Europe	-4.44
chg	VAT	kcal/d_w	sugar	AUT	-0.33
chg	VAT	kcal/d_w	sugar	BEL	-5.62
chg	VAT	kcal/d_w	sugar	BGR	6.02
chg	VAT	kcal/d_w	sugar	CYP	-1.97
chg	VAT	kcal/d_w	sugar	CZE	-1.33
chg	VAT	kcal/d_w	sugar	DEU	-4.23
chg	VAT	kcal/d_w	sugar	DNK	8.18
chg	VAT	kcal/d_w	sugar	ESP	0.9
chg	VAT	kcal/d_w	sugar	EST	6.02
chg	VAT	kcal/d_w	sugar	FIN	-4.05
chg	VAT	kcal/d_w	sugar	FRA	-5.33
chg	VAT	kcal/d_w	sugar	GBR	-5.28
chg	VAT	kcal/d_w	sugar	GRC	0.51
chg	VAT	kcal/d_w	sugar	HRV	-1.61
chg	VAT	kcal/d_w	sugar	HUN	-0.08
chg	VAT	kcal/d_w	sugar	IRL	-5.79
chg	VAT	kcal/d_w	sugar	ITA	-2.79
chg	VAT	kcal/d_w	sugar	LTU	5.92
chg	VAT	kcal/d_w	sugar	LUX	-3.36
chg	VAT	kcal/d_w	sugar	LVA	0.37
chg	VAT	kcal/d_w	sugar	MLT	-8.02
chg	VAT	kcal/d_w	sugar	NLD	-3.51
chg	VAT	kcal/d_w	sugar	POL	-10.98
chg	VAT	kcal/d_w	sugar	PRT	-1.88
chg	VAT	kcal/d_w	sugar	ROU	-0.69
chg	VAT	kcal/d_w	sugar	SVK	1.25
chg	VAT	kcal/d_w	sugar	SVN	-1.67
chg	VAT	kcal/d_w	sugar	SWE	-3.85
chg	VAT	kcal/d_w	pork	Europe	-11.06
chg	VAT	kcal/d_w	pork	Eastern Europe	-13.47
chg	VAT	kcal/d_w	pork	Northern Europe	-14.29
chg	VAT	kcal/d_w	pork	Southern Europe	-6.85
chg	VAT	kcal/d_w	pork	Western Europe	-11.18
chg	VAT	kcal/d_w	pork	AUT	-11.38
chg	VAT	kcal/d_w	pork	BEL	-9.51
chg	VAT	kcal/d_w	pork	BGR	-0.21
chg	VAT	kcal/d_w	pork	CYP	-7.91
chg	VAT	kcal/d_w	pork	CZE	-6.53
chg	VAT	kcal/d_w	pork	DEU	-8.72
chg	VAT	kcal/d_w	pork	DNK	-2.08
chg	VAT	kcal/d_w	pork	ESP	-9.55
chg	VAT	kcal/d_w	pork	EST	0.4
chg	VAT	kcal/d_w	pork	FIN	-10.79
chg	VAT	kcal/d_w	pork	FRA	-14.96
chg	VAT	kcal/d_w	pork	GBR	-18.76
chg	VAT	kcal/d_w	pork	GRC	-1.97
chg	VAT	kcal/d_w	pork	HRV	-7.53
chg	VAT	kcal/d_w	pork	HUN	-9.7
chg	VAT	kcal/d_w	pork	IRL	-0.55
chg	VAT	kcal/d_w	pork	ITA	-5.81
chg	VAT	kcal/d_w	pork	LTU	0.15
chg	VAT	kcal/d_w	pork	LUX	-18.64
chg	VAT	kcal/d_w	pork	LVA	-1.74
chg	VAT	kcal/d_w	pork	MLT	-6.76
chg	VAT	kcal/d_w	pork	NLD	-9.6
chg	VAT	kcal/d_w	pork	POL	-22.93
chg	VAT	kcal/d_w	pork	PRT	-5.75
chg	VAT	kcal/d_w	pork	ROU	-7.96
chg	VAT	kcal/d_w	pork	SVK	-4.46
chg	VAT	kcal/d_w	pork	SVN	-5.05
chg	VAT	kcal/d_w	pork	SWE	-8.09
chg	VAT	kcal/d_w	poultry	Europe	-6.58
chg	VAT	kcal/d_w	poultry	Eastern Europe	-7.88
chg	VAT	kcal/d_w	poultry	Northern Europe	-9.87
chg	VAT	kcal/d_w	poultry	Southern Europe	-5.68
chg	VAT	kcal/d_w	poultry	Western Europe	-4.85
chg	VAT	kcal/d_w	poultry	AUT	-3.16
chg	VAT	kcal/d_w	poultry	BEL	-3.18
chg	VAT	kcal/d_w	poultry	BGR	-1
chg	VAT	kcal/d_w	poultry	CYP	-6.17
chg	VAT	kcal/d_w	poultry	CZE	-5.13
chg	VAT	kcal/d_w	poultry	DEU	-4.47
chg	VAT	kcal/d_w	poultry	DNK	-3.59
chg	VAT	kcal/d_w	poultry	ESP	-7.33
chg	VAT	kcal/d_w	poultry	EST	-1.88
chg	VAT	kcal/d_w	poultry	FIN	-5.1
chg	VAT	kcal/d_w	poultry	FRA	-6.48
chg	VAT	kcal/d_w	poultry	GBR	-12.82
chg	VAT	kcal/d_w	poultry	GRC	-2.68
chg	VAT	kcal/d_w	poultry	HRV	-3.61
chg	VAT	kcal/d_w	poultry	HUN	-7.58
chg	VAT	kcal/d_w	poultry	IRL	-3.66
chg	VAT	kcal/d_w	poultry	ITA	-4.7
chg	VAT	kcal/d_w	poultry	LTU	-2.33
chg	VAT	kcal/d_w	poultry	LUX	-10.13
chg	VAT	kcal/d_w	poultry	LVA	-1.93
chg	VAT	kcal/d_w	poultry	MLT	-6.1
chg	VAT	kcal/d_w	poultry	NLD	-2.29
chg	VAT	kcal/d_w	poultry	POL	-12.26
chg	VAT	kcal/d_w	poultry	PRT	-7.62
chg	VAT	kcal/d_w	poultry	ROU	-4.62
chg	VAT	kcal/d_w	poultry	SVK	-3.61
chg	VAT	kcal/d_w	poultry	SVN	-6.42
chg	VAT	kcal/d_w	poultry	SWE	-3.92
chg	VAT	kcal/d_w	eggs	Europe	-0.95
chg	VAT	kcal/d_w	eggs	Eastern Europe	-0.75
chg	VAT	kcal/d_w	eggs	Northern Europe	-1.33
chg	VAT	kcal/d_w	eggs	Southern Europe	-0.19
chg	VAT	kcal/d_w	eggs	Western Europe	-1.39
chg	VAT	kcal/d_w	eggs	AUT	-0.06
chg	VAT	kcal/d_w	eggs	BEL	-1.55
chg	VAT	kcal/d_w	eggs	BGR	0.78
chg	VAT	kcal/d_w	eggs	CYP	-0.66
chg	VAT	kcal/d_w	eggs	CZE	-0.4
chg	VAT	kcal/d_w	eggs	DEU	-1.19
chg	VAT	kcal/d_w	eggs	DNK	2.35
chg	VAT	kcal/d_w	eggs	ESP	0.36
chg	VAT	kcal/d_w	eggs	EST	1.65
chg	VAT	kcal/d_w	eggs	FIN	-0.84
chg	VAT	kcal/d_w	eggs	FRA	-1.88
chg	VAT	kcal/d_w	eggs	GBR	-1.97
chg	VAT	kcal/d_w	eggs	GRC	0.07
chg	VAT	kcal/d_w	eggs	HRV	-0.34
chg	VAT	kcal/d_w	eggs	HUN	-0.15
chg	VAT	kcal/d_w	eggs	IRL	-0.47
chg	VAT	kcal/d_w	eggs	ITA	-0.55
chg	VAT	kcal/d_w	eggs	LTU	1.31
chg	VAT	kcal/d_w	eggs	LUX	-2.01
chg	VAT	kcal/d_w	eggs	LVA	0.21
chg	VAT	kcal/d_w	eggs	MLT	-1.52
chg	VAT	kcal/d_w	eggs	NLD	-1.06
chg	VAT	kcal/d_w	eggs	POL	-1.67
chg	VAT	kcal/d_w	eggs	PRT	-0.66
chg	VAT	kcal/d_w	eggs	ROU	-0.31
chg	VAT	kcal/d_w	eggs	SVK	0.45
chg	VAT	kcal/d_w	eggs	SVN	-0.6
chg	VAT	kcal/d_w	eggs	SWE	-1.16
chg	VAT	kcal/d_w	milk	Europe	-28.72
chg	VAT	kcal/d_w	milk	Eastern Europe	-26.73
chg	VAT	kcal/d_w	milk	Northern Europe	-36.83
chg	VAT	kcal/d_w	milk	Southern Europe	-10.9
chg	VAT	kcal/d_w	milk	Western Europe	-38.13
chg	VAT	kcal/d_w	milk	AUT	-22.05
chg	VAT	kcal/d_w	milk	BEL	-65.25
chg	VAT	kcal/d_w	milk	BGR	8.53
chg	VAT	kcal/d_w	milk	CYP	-31.62
chg	VAT	kcal/d_w	milk	CZE	-18.64
chg	VAT	kcal/d_w	milk	DEU	-36.55
chg	VAT	kcal/d_w	milk	DNK	12.73
chg	VAT	kcal/d_w	milk	ESP	0.88
chg	VAT	kcal/d_w	milk	EST	17.57
chg	VAT	kcal/d_w	milk	FIN	-32.97
chg	VAT	kcal/d_w	milk	FRA	-37.57
chg	VAT	kcal/d_w	milk	GBR	-44.26
chg	VAT	kcal/d_w	milk	GRC	-14.92
chg	VAT	kcal/d_w	milk	HRV	-30.15
chg	VAT	kcal/d_w	milk	HUN	-26.84
chg	VAT	kcal/d_w	milk	IRL	-51
chg	VAT	kcal/d_w	milk	ITA	-15
chg	VAT	kcal/d_w	milk	LTU	10.89
chg	VAT	kcal/d_w	milk	LUX	-42.16
chg	VAT	kcal/d_w	milk	LVA	-16.45
chg	VAT	kcal/d_w	milk	MLT	-40.15
chg	VAT	kcal/d_w	milk	NLD	-37.96
chg	VAT	kcal/d_w	milk	POL	-39.1
chg	VAT	kcal/d_w	milk	PRT	-25.28
chg	VAT	kcal/d_w	milk	ROU	-24.91
chg	VAT	kcal/d_w	milk	SVK	-7.85
chg	VAT	kcal/d_w	milk	SVN	-21.52
chg	VAT	kcal/d_w	milk	SWE	-34.33
chg	VAT	kcal/d_w	other	Europe	-1.95
chg	VAT	kcal/d_w	other	Eastern Europe	-1.92
chg	VAT	kcal/d_w	other	Northern Europe	-3.26
chg	VAT	kcal/d_w	other	Southern Europe	-0.55
chg	VAT	kcal/d_w	other	Western Europe	-2.28
chg	VAT	kcal/d_w	other	AUT	-0.21
chg	VAT	kcal/d_w	other	BEL	-1.89
chg	VAT	kcal/d_w	other	BGR	3.38
chg	VAT	kcal/d_w	other	CYP	-1.77
chg	VAT	kcal/d_w	other	CZE	-1.48
chg	VAT	kcal/d_w	other	DEU	-2.4
chg	VAT	kcal/d_w	other	DNK	3.98
chg	VAT	kcal/d_w	other	ESP	0.58
chg	VAT	kcal/d_w	other	EST	6.85
chg	VAT	kcal/d_w	other	FIN	-2.78
chg	VAT	kcal/d_w	other	FRA	-2.7
chg	VAT	kcal/d_w	other	GBR	-4.52
chg	VAT	kcal/d_w	other	GRC	0.18
chg	VAT	kcal/d_w	other	HRV	-0.87
chg	VAT	kcal/d_w	other	HUN	-0.04
chg	VAT	kcal/d_w	other	IRL	-4.79
chg	VAT	kcal/d_w	other	ITA	-1.21
chg	VAT	kcal/d_w	other	LTU	3.51
chg	VAT	kcal/d_w	other	LUX	-6.43
chg	VAT	kcal/d_w	other	LVA	0.25
chg	VAT	kcal/d_w	other	MLT	-2.87
chg	VAT	kcal/d_w	other	NLD	-1.21
chg	VAT	kcal/d_w	other	POL	-4.58
chg	VAT	kcal/d_w	other	PRT	-2.14
chg	VAT	kcal/d_w	other	ROU	-0.56
chg	VAT	kcal/d_w	other	SVK	0.73
chg	VAT	kcal/d_w	other	SVN	-1.49
chg	VAT	kcal/d_w	other	SWE	-2.3
chg	VAT	kcal/d_w	seafood	Europe	-0.19
chg	VAT	kcal/d_w	seafood	Eastern Europe	-0.09
chg	VAT	kcal/d_w	seafood	Northern Europe	-0.41
chg	VAT	kcal/d_w	seafood	Southern Europe	0.06
chg	VAT	kcal/d_w	seafood	Western Europe	-0.29
chg	VAT	kcal/d_w	seafood	AUT	0.01
chg	VAT	kcal/d_w	seafood	BEL	-0.21
chg	VAT	kcal/d_w	seafood	BGR	0.25
chg	VAT	kcal/d_w	seafood	CYP	-0.17
chg	VAT	kcal/d_w	seafood	CZE	0
chg	VAT	kcal/d_w	seafood	DEU	-0.19
chg	VAT	kcal/d_w	seafood	DNK	0.87
chg	VAT	kcal/d_w	seafood	ESP	0.34
chg	VAT	kcal/d_w	seafood	EST	0.21
chg	VAT	kcal/d_w	seafood	FIN	-0.56
chg	VAT	kcal/d_w	seafood	FRA	-0.52
chg	VAT	kcal/d_w	seafood	GBR	-0.54
chg	VAT	kcal/d_w	seafood	GRC	0.07
chg	VAT	kcal/d_w	seafood	HRV	-0.09
chg	VAT	kcal/d_w	seafood	HUN	0.05
chg	VAT	kcal/d_w	seafood	IRL	-0.41
chg	VAT	kcal/d_w	seafood	ITA	-0.11
chg	VAT	kcal/d_w	seafood	LTU	0.58
chg	VAT	kcal/d_w	seafood	LUX	0.06
chg	VAT	kcal/d_w	seafood	LVA	0.17
chg	VAT	kcal/d_w	seafood	MLT	-0.43
chg	VAT	kcal/d_w	seafood	NLD	-0.15
chg	VAT	kcal/d_w	seafood	POL	-0.28
chg	VAT	kcal/d_w	seafood	PRT	-0.16
chg	VAT	kcal/d_w	seafood	ROU	0
chg	VAT	kcal/d_w	seafood	SVK	0.1
chg	VAT	kcal/d_w	seafood	SVN	0.01
chg	VAT	kcal/d_w	seafood	SWE	-0.62
chg	VAT	kcal/d_w	grains	Europe	-12.41
chg	VAT	kcal/d_w	grains	Eastern Europe	-11.84
chg	VAT	kcal/d_w	grains	Northern Europe	-19.83
chg	VAT	kcal/d_w	grains	Southern Europe	-3.38
chg	VAT	kcal/d_w	grains	Western Europe	-15.18
chg	VAT	kcal/d_w	grains	AUT	-3.5
chg	VAT	kcal/d_w	grains	BEL	-13.67
chg	VAT	kcal/d_w	grains	BGR	19.09
chg	VAT	kcal/d_w	grains	CYP	-6.59
chg	VAT	kcal/d_w	grains	CZE	-4.23
chg	VAT	kcal/d_w	grains	DEU	-11.86
chg	VAT	kcal/d_w	grains	DNK	18.82
chg	VAT	kcal/d_w	grains	ESP	0.56
chg	VAT	kcal/d_w	grains	EST	11.09
chg	VAT	kcal/d_w	grains	FIN	-12.37
chg	VAT	kcal/d_w	grains	FRA	-23.14
chg	VAT	kcal/d_w	grains	GBR	-28.41
chg	VAT	kcal/d_w	grains	GRC	0.05
chg	VAT	kcal/d_w	grains	HRV	-2.85
chg	VAT	kcal/d_w	grains	HUN	-4.09
chg	VAT	kcal/d_w	grains	IRL	-3.19
chg	VAT	kcal/d_w	grains	ITA	-6.29
chg	VAT	kcal/d_w	grains	LTU	16.66
chg	VAT	kcal/d_w	grains	LUX	0.72
chg	VAT	kcal/d_w	grains	LVA	3.12
chg	VAT	kcal/d_w	grains	MLT	-21.72
chg	VAT	kcal/d_w	grains	NLD	-8.87
chg	VAT	kcal/d_w	grains	POL	-27.78
chg	VAT	kcal/d_w	grains	PRT	-6.34
chg	VAT	kcal/d_w	grains	ROU	-5.4
chg	VAT	kcal/d_w	grains	SVK	7.93
chg	VAT	kcal/d_w	grains	SVN	-7.47
chg	VAT	kcal/d_w	grains	SWE	-14.77
chg	VAT	kcal/d_w	oils_fats	Europe	-9.07
chg	VAT	kcal/d_w	oils_fats	Eastern Europe	-6.74
chg	VAT	kcal/d_w	oils_fats	Northern Europe	-12.1
chg	VAT	kcal/d_w	oils_fats	Southern Europe	-3.59
chg	VAT	kcal/d_w	oils_fats	Western Europe	-12.49
chg	VAT	kcal/d_w	oils_fats	AUT	4.32
chg	VAT	kcal/d_w	oils_fats	BEL	-10.67
chg	VAT	kcal/d_w	oils_fats	BGR	12.5
chg	VAT	kcal/d_w	oils_fats	CYP	-5.14
chg	VAT	kcal/d_w	oils_fats	CZE	-2.46
chg	VAT	kcal/d_w	oils_fats	DEU	-11.77
chg	VAT	kcal/d_w	oils_fats	DNK	0.53
chg	VAT	kcal/d_w	oils_fats	ESP	-1.79
chg	VAT	kcal/d_w	oils_fats	EST	7.49
chg	VAT	kcal/d_w	oils_fats	FIN	-8.62
chg	VAT	kcal/d_w	oils_fats	FRA	-17.44
chg	VAT	kcal/d_w	oils_fats	GBR	-15.37
chg	VAT	kcal/d_w	oils_fats	GRC	-2.25
chg	VAT	kcal/d_w	oils_fats	HRV	-6.13
chg	VAT	kcal/d_w	oils_fats	HUN	-3.8
chg	VAT	kcal/d_w	oils_fats	IRL	-5.34
chg	VAT	kcal/d_w	oils_fats	ITA	-4.33
chg	VAT	kcal/d_w	oils_fats	LTU	3.46
chg	VAT	kcal/d_w	oils_fats	LUX	-3.31
chg	VAT	kcal/d_w	oils_fats	LVA	0.59
chg	VAT	kcal/d_w	oils_fats	MLT	-7.84
chg	VAT	kcal/d_w	oils_fats	NLD	-7.63
chg	VAT	kcal/d_w	oils_fats	POL	-16.51
chg	VAT	kcal/d_w	oils_fats	PRT	-7.55
chg	VAT	kcal/d_w	oils_fats	ROU	-0.56
chg	VAT	kcal/d_w	oils_fats	SVK	1.17
chg	VAT	kcal/d_w	oils_fats	SVN	-4.05
chg	VAT	kcal/d_w	oils_fats	SWE	-11.73
chg	VAT	kcal/d_w	beef_lamb	Europe	-4.23
chg	VAT	kcal/d_w	beef_lamb	Eastern Europe	-1.15
chg	VAT	kcal/d_w	beef_lamb	Northern Europe	-6.52
chg	VAT	kcal/d_w	beef_lamb	Southern Europe	-4.02
chg	VAT	kcal/d_w	beef_lamb	Western Europe	-4.63
chg	VAT	kcal/d_w	beef_lamb	AUT	-3.8
chg	VAT	kcal/d_w	beef_lamb	BEL	-4.57
chg	VAT	kcal/d_w	beef_lamb	BGR	0.47
chg	VAT	kcal/d_w	beef_lamb	CYP	-3.01
chg	VAT	kcal/d_w	beef_lamb	CZE	-1.71
chg	VAT	kcal/d_w	beef_lamb	DEU	-3.14
chg	VAT	kcal/d_w	beef_lamb	DNK	0.83
chg	VAT	kcal/d_w	beef_lamb	ESP	-2.83
chg	VAT	kcal/d_w	beef_lamb	EST	0.59
chg	VAT	kcal/d_w	beef_lamb	FIN	-3.47
chg	VAT	kcal/d_w	beef_lamb	FRA	-6.19
chg	VAT	kcal/d_w	beef_lamb	GBR	-8.44
chg	VAT	kcal/d_w	beef_lamb	GRC	-2.32
chg	VAT	kcal/d_w	beef_lamb	HRV	-3.71
chg	VAT	kcal/d_w	beef_lamb	HUN	-0.53
chg	VAT	kcal/d_w	beef_lamb	IRL	-4.47
chg	VAT	kcal/d_w	beef_lamb	ITA	-5.04
chg	VAT	kcal/d_w	beef_lamb	LTU	0.46
chg	VAT	kcal/d_w	beef_lamb	LUX	-9.83
chg	VAT	kcal/d_w	beef_lamb	LVA	-0.32
chg	VAT	kcal/d_w	beef_lamb	MLT	-6.94
chg	VAT	kcal/d_w	beef_lamb	NLD	-6.18
chg	VAT	kcal/d_w	beef_lamb	POL	-1.09
chg	VAT	kcal/d_w	beef_lamb	PRT	-5.37
chg	VAT	kcal/d_w	beef_lamb	ROU	-2.08
chg	VAT	kcal/d_w	beef_lamb	SVK	-0.33
chg	VAT	kcal/d_w	beef_lamb	SVN	-3.16
chg	VAT	kcal/d_w	beef_lamb	SWE	-4.48
chg	VAT	g/d	ASF	Europe	-64.34
chg	VAT	g/d	ASF	Eastern Europe	-64.23
chg	VAT	g/d	ASF	Northern Europe	-88.63
chg	VAT	g/d	ASF	Southern Europe	-36.12
chg	VAT	g/d	ASF	Western Europe	-71.65
chg	VAT	g/d	ASF	AUT	-58.64
chg	VAT	g/d	ASF	BEL	-77.48
chg	VAT	g/d	ASF	BGR	11.26
chg	VAT	g/d	ASF	CYP	-58.98
chg	VAT	g/d	ASF	CZE	-41.61
chg	VAT	g/d	ASF	DEU	-66.74
chg	VAT	g/d	ASF	DNK	15.35
chg	VAT	g/d	ASF	ESP	-22.09
chg	VAT	g/d	ASF	EST	24.43
chg	VAT	g/d	ASF	FIN	-66.24
chg	VAT	g/d	ASF	FRA	-78.87
chg	VAT	g/d	ASF	GBR	-111.15
chg	VAT	g/d	ASF	GRC	-31.05
chg	VAT	g/d	ASF	HRV	-62.37
chg	VAT	g/d	ASF	HUN	-70.2
chg	VAT	g/d	ASF	IRL	-76.58
chg	VAT	g/d	ASF	ITA	-41.8
chg	VAT	g/d	ASF	LTU	12.63
chg	VAT	g/d	ASF	LUX	-62.48
chg	VAT	g/d	ASF	LVA	-32.74
chg	VAT	g/d	ASF	MLT	-59.77
chg	VAT	g/d	ASF	NLD	-71.34
chg	VAT	g/d	ASF	POL	-92.72
chg	VAT	g/d	ASF	PRT	-56.76
chg	VAT	g/d	ASF	ROU	-55.66
chg	VAT	g/d	ASF	SVK	-26.83
chg	VAT	g/d	ASF	SVN	-53.96
chg	VAT	g/d	ASF	SWE	-67.61
chg	VAT	g/d	PLT	Europe	28.15
chg	VAT	g/d	PLT	Eastern Europe	31.35
chg	VAT	g/d	PLT	Northern Europe	7.93
chg	VAT	g/d	PLT	Southern Europe	59.22
chg	VAT	g/d	PLT	Western Europe	15.12
chg	VAT	g/d	PLT	AUT	62.21
chg	VAT	g/d	PLT	BEL	14.03
chg	VAT	g/d	PLT	BGR	68.24
chg	VAT	g/d	PLT	CYP	23.64
chg	VAT	g/d	PLT	CZE	31.97
chg	VAT	g/d	PLT	DEU	15.73
chg	VAT	g/d	PLT	DNK	113.22
chg	VAT	g/d	PLT	ESP	81.07
chg	VAT	g/d	PLT	EST	84.72
chg	VAT	g/d	PLT	FIN	31.56
chg	VAT	g/d	PLT	FRA	5.3
chg	VAT	g/d	PLT	GBR	-13.7
chg	VAT	g/d	PLT	GRC	51.98
chg	VAT	g/d	PLT	HRV	110.39
chg	VAT	g/d	PLT	HUN	77.24
chg	VAT	g/d	PLT	IRL	52.16
chg	VAT	g/d	PLT	ITA	43.82
chg	VAT	g/d	PLT	LTU	73.48
chg	VAT	g/d	PLT	LUX	7.29
chg	VAT	g/d	PLT	LVA	39.9
chg	VAT	g/d	PLT	MLT	-7.03
chg	VAT	g/d	PLT	NLD	25.85
chg	VAT	g/d	PLT	POL	0.05
chg	VAT	g/d	PLT	PRT	45.93
chg	VAT	g/d	PLT	ROU	49.97
chg	VAT	g/d	PLT	SVK	53.32
chg	VAT	g/d	PLT	SVN	30.34
chg	VAT	g/d	PLT	SWE	24.62
chg	VAT	g/d	roots	Europe	7.13
chg	VAT	g/d	roots	Eastern Europe	6.77
chg	VAT	g/d	roots	Northern Europe	12.81
chg	VAT	g/d	roots	Southern Europe	2.89
chg	VAT	g/d	roots	Western Europe	7.3
chg	VAT	g/d	roots	AUT	3.4
chg	VAT	g/d	roots	BEL	13.21
chg	VAT	g/d	roots	BGR	-4.13
chg	VAT	g/d	roots	CYP	-0.61
chg	VAT	g/d	roots	CZE	2.34
chg	VAT	g/d	roots	DEU	6.63
chg	VAT	g/d	roots	DNK	-9.15
chg	VAT	g/d	roots	ESP	3.22
chg	VAT	g/d	roots	EST	-11.67
chg	VAT	g/d	roots	FIN	-0.86
chg	VAT	g/d	roots	FRA	7.34
chg	VAT	g/d	roots	GBR	20.16
chg	VAT	g/d	roots	GRC	2.45
chg	VAT	g/d	roots	HRV	2.56
chg	VAT	g/d	roots	HUN	-0.12
chg	VAT	g/d	roots	IRL	-2.64
chg	VAT	g/d	roots	ITA	2.74
chg	VAT	g/d	roots	LTU	-9.48
chg	VAT	g/d	roots	LUX	-1.5
chg	VAT	g/d	roots	LVA	-1.98
chg	VAT	g/d	roots	MLT	5.61
chg	VAT	g/d	roots	NLD	8.74
chg	VAT	g/d	roots	POL	12.65
chg	VAT	g/d	roots	PRT	2.44
chg	VAT	g/d	roots	ROU	8.12
chg	VAT	g/d	roots	SVK	-3.95
chg	VAT	g/d	roots	SVN	4.42
chg	VAT	g/d	roots	SWE	3.06
chg	VAT	g/d	legumes	Europe	0.58
chg	VAT	g/d	legumes	Eastern Europe	0.4
chg	VAT	g/d	legumes	Northern Europe	0.15
chg	VAT	g/d	legumes	Southern Europe	1.51
chg	VAT	g/d	legumes	Western Europe	0.23
chg	VAT	g/d	legumes	AUT	2.42
chg	VAT	g/d	legumes	BEL	0.32
chg	VAT	g/d	legumes	BGR	1.12
chg	VAT	g/d	legumes	CYP	0.19
chg	VAT	g/d	legumes	CZE	0.67
chg	VAT	g/d	legumes	DEU	0.09
chg	VAT	g/d	legumes	DNK	1.44
chg	VAT	g/d	legumes	ESP	2.06
chg	VAT	g/d	legumes	EST	2.65
chg	VAT	g/d	legumes	FIN	0.77
chg	VAT	g/d	legumes	FRA	0.02
chg	VAT	g/d	legumes	GBR	-0.2
chg	VAT	g/d	legumes	GRC	0.39
chg	VAT	g/d	legumes	HRV	0.19
chg	VAT	g/d	legumes	HUN	0.8
chg	VAT	g/d	legumes	IRL	1.03
chg	VAT	g/d	legumes	ITA	1.51
chg	VAT	g/d	legumes	LTU	1.1
chg	VAT	g/d	legumes	LUX	0.02
chg	VAT	g/d	legumes	LVA	0.04
chg	VAT	g/d	legumes	MLT	-0.08
chg	VAT	g/d	legumes	NLD	0.53
chg	VAT	g/d	legumes	POL	0.04
chg	VAT	g/d	legumes	PRT	1
chg	VAT	g/d	legumes	ROU	0.32
chg	VAT	g/d	legumes	SVK	1.06
chg	VAT	g/d	legumes	SVN	0.25
chg	VAT	g/d	legumes	SWE	0.44
chg	VAT	g/d	nuts_seeds	Europe	1.11
chg	VAT	g/d	nuts_seeds	Eastern Europe	0.58
chg	VAT	g/d	nuts_seeds	Northern Europe	0.23
chg	VAT	g/d	nuts_seeds	Southern Europe	2.94
chg	VAT	g/d	nuts_seeds	Western Europe	0.53
chg	VAT	g/d	nuts_seeds	AUT	4.15
chg	VAT	g/d	nuts_seeds	BEL	0.18
chg	VAT	g/d	nuts_seeds	BGR	2.88
chg	VAT	g/d	nuts_seeds	CYP	0.36
chg	VAT	g/d	nuts_seeds	CZE	0.44
chg	VAT	g/d	nuts_seeds	DEU	0.36
chg	VAT	g/d	nuts_seeds	DNK	3.84
chg	VAT	g/d	nuts_seeds	ESP	5.21
chg	VAT	g/d	nuts_seeds	EST	1.6
chg	VAT	g/d	nuts_seeds	FIN	0.51
chg	VAT	g/d	nuts_seeds	FRA	0.1
chg	VAT	g/d	nuts_seeds	GBR	-0.35
chg	VAT	g/d	nuts_seeds	GRC	1.51
chg	VAT	g/d	nuts_seeds	HRV	0.64
chg	VAT	g/d	nuts_seeds	HUN	0.37
chg	VAT	g/d	nuts_seeds	IRL	1.62
chg	VAT	g/d	nuts_seeds	ITA	1.9
chg	VAT	g/d	nuts_seeds	LTU	1.65
chg	VAT	g/d	nuts_seeds	LUX	0.02
chg	VAT	g/d	nuts_seeds	LVA	0.5
chg	VAT	g/d	nuts_seeds	MLT	-0.21
chg	VAT	g/d	nuts_seeds	NLD	1.36
chg	VAT	g/d	nuts_seeds	POL	0.08
chg	VAT	g/d	nuts_seeds	PRT	1.64
chg	VAT	g/d	nuts_seeds	ROU	0.58
chg	VAT	g/d	nuts_seeds	SVK	1.82
chg	VAT	g/d	nuts_seeds	SVN	0.68
chg	VAT	g/d	nuts_seeds	SWE	0.58
chg	VAT	g/d	vegetables	Europe	16.56
chg	VAT	g/d	vegetables	Eastern Europe	21.31
chg	VAT	g/d	vegetables	Northern Europe	5.53
chg	VAT	g/d	vegetables	Southern Europe	29.73
chg	VAT	g/d	vegetables	Western Europe	10.72
chg	VAT	g/d	vegetables	AUT	35.74
chg	VAT	g/d	vegetables	BEL	12
chg	VAT	g/d	vegetables	BGR	44.67
chg	VAT	g/d	vegetables	CYP	12.27
chg	VAT	g/d	vegetables	CZE	19.7
chg	VAT	g/d	vegetables	DEU	10.89
chg	VAT	g/d	vegetables	DNK	70.83
chg	VAT	g/d	vegetables	ESP	39.2
chg	VAT	g/d	vegetables	EST	44.68
chg	VAT	g/d	vegetables	FIN	20.78
chg	VAT	g/d	vegetables	FRA	5.64
chg	VAT	g/d	vegetables	GBR	-6.45
chg	VAT	g/d	vegetables	GRC	28.44
chg	VAT	g/d	vegetables	HRV	103.42
chg	VAT	g/d	vegetables	HUN	46.69
chg	VAT	g/d	vegetables	IRL	10.65
chg	VAT	g/d	vegetables	ITA	18.56
chg	VAT	g/d	vegetables	LTU	46.11
chg	VAT	g/d	vegetables	LUX	5.54
chg	VAT	g/d	vegetables	LVA	27.24
chg	VAT	g/d	vegetables	MLT	-7.42
chg	VAT	g/d	vegetables	NLD	15.42
chg	VAT	g/d	vegetables	POL	4.23
chg	VAT	g/d	vegetables	PRT	27.91
chg	VAT	g/d	vegetables	ROU	32.29
chg	VAT	g/d	vegetables	SVK	29.49
chg	VAT	g/d	vegetables	SVN	19.23
chg	VAT	g/d	vegetables	SWE	17.58
chg	VAT	g/d	fruits	Europe	9.9
chg	VAT	g/d	fruits	Eastern Europe	9.06
chg	VAT	g/d	fruits	Northern Europe	2.02
chg	VAT	g/d	fruits	Southern Europe	25.04
chg	VAT	g/d	fruits	Western Europe	3.64
chg	VAT	g/d	fruits	AUT	19.9
chg	VAT	g/d	fruits	BEL	1.53
chg	VAT	g/d	fruits	BGR	19.57
chg	VAT	g/d	fruits	CYP	10.82
chg	VAT	g/d	fruits	CZE	11.16
chg	VAT	g/d	fruits	DEU	4.39
chg	VAT	g/d	fruits	DNK	37.12
chg	VAT	g/d	fruits	ESP	34.6
chg	VAT	g/d	fruits	EST	35.8
chg	VAT	g/d	fruits	FIN	9.5
chg	VAT	g/d	fruits	FRA	-0.47
chg	VAT	g/d	fruits	GBR	-6.7
chg	VAT	g/d	fruits	GRC	21.63
chg	VAT	g/d	fruits	HRV	6.15
chg	VAT	g/d	fruits	HUN	29.38
chg	VAT	g/d	fruits	IRL	38.86
chg	VAT	g/d	fruits	ITA	21.84
chg	VAT	g/d	fruits	LTU	24.62
chg	VAT	g/d	fruits	LUX	1.72
chg	VAT	g/d	fruits	LVA	12.11
chg	VAT	g/d	fruits	MLT	0.69
chg	VAT	g/d	fruits	NLD	8.54
chg	VAT	g/d	fruits	POL	-4.3
chg	VAT	g/d	fruits	PRT	15.38
chg	VAT	g/d	fruits	ROU	16.78
chg	VAT	g/d	fruits	SVK	20.95
chg	VAT	g/d	fruits	SVN	10.18
chg	VAT	g/d	fruits	SWE	6.03
chg	VAT	g/d	sugar	Europe	-1.82
chg	VAT	g/d	sugar	Eastern Europe	-2.05
chg	VAT	g/d	sugar	Northern Europe	-2.43
chg	VAT	g/d	sugar	Southern Europe	-0.62
chg	VAT	g/d	sugar	Western Europe	-2.24
chg	VAT	g/d	sugar	AUT	-0.16
chg	VAT	g/d	sugar	BEL	-2.84
chg	VAT	g/d	sugar	BGR	3.84
chg	VAT	g/d	sugar	CYP	-2.41
chg	VAT	g/d	sugar	CZE	-0.68
chg	VAT	g/d	sugar	DEU	-2.08
chg	VAT	g/d	sugar	DNK	4.69
chg	VAT	g/d	sugar	ESP	0.46
chg	VAT	g/d	sugar	EST	6.19
chg	VAT	g/d	sugar	FIN	-2.8
chg	VAT	g/d	sugar	FRA	-2.67
chg	VAT	g/d	sugar	GBR	-3.47
chg	VAT	g/d	sugar	GRC	0.28
chg	VAT	g/d	sugar	HRV	-1.42
chg	VAT	g/d	sugar	HUN	-0.04
chg	VAT	g/d	sugar	IRL	-5.67
chg	VAT	g/d	sugar	ITA	-1.37
chg	VAT	g/d	sugar	LTU	7.32
chg	VAT	g/d	sugar	LUX	-9.34
chg	VAT	g/d	sugar	LVA	0.31
chg	VAT	g/d	sugar	MLT	-6.88
chg	VAT	g/d	sugar	NLD	-1.84
chg	VAT	g/d	sugar	POL	-5.42
chg	VAT	g/d	sugar	PRT	-1.27
chg	VAT	g/d	sugar	ROU	-0.34
chg	VAT	g/d	sugar	SVK	1.55
chg	VAT	g/d	sugar	SVN	-1.44
chg	VAT	g/d	sugar	SWE	-2.06
chg	VAT	g/d	pork	Europe	-8.87
chg	VAT	g/d	pork	Eastern Europe	-11.56
chg	VAT	g/d	pork	Northern Europe	-7.45
chg	VAT	g/d	pork	Southern Europe	-7.55
chg	VAT	g/d	pork	Western Europe	-9.29
chg	VAT	g/d	pork	AUT	-11.23
chg	VAT	g/d	pork	BEL	-11.5
chg	VAT	g/d	pork	BGR	-0.21
chg	VAT	g/d	pork	CYP	-8.78
chg	VAT	g/d	pork	CZE	-7.03
chg	VAT	g/d	pork	DEU	-8.83
chg	VAT	g/d	pork	DNK	-1
chg	VAT	g/d	pork	ESP	-10.69
chg	VAT	g/d	pork	EST	0.38
chg	VAT	g/d	pork	FIN	-5.34
chg	VAT	g/d	pork	FRA	-9.51
chg	VAT	g/d	pork	GBR	-9.34
chg	VAT	g/d	pork	GRC	-2.23
chg	VAT	g/d	pork	HRV	-8.75
chg	VAT	g/d	pork	HUN	-8.46
chg	VAT	g/d	pork	IRL	-0.57
chg	VAT	g/d	pork	ITA	-6.36
chg	VAT	g/d	pork	LTU	0.12
chg	VAT	g/d	pork	LUX	-9.97
chg	VAT	g/d	pork	LVA	-1.72
chg	VAT	g/d	pork	MLT	-5.47
chg	VAT	g/d	pork	NLD	-8.2
chg	VAT	g/d	pork	POL	-18.12
chg	VAT	g/d	pork	PRT	-5.82
chg	VAT	g/d	pork	ROU	-8.82
chg	VAT	g/d	pork	SVK	-4.52
chg	VAT	g/d	pork	SVN	-4.96
chg	VAT	g/d	pork	SWE	-7.1
chg	VAT	g/d	poultry	Europe	-7.88
chg	VAT	g/d	poultry	Eastern Europe	-9.42
chg	VAT	g/d	poultry	Northern Europe	-11.59
chg	VAT	g/d	poultry	Southern Europe	-7.2
chg	VAT	g/d	poultry	Western Europe	-5.65
chg	VAT	g/d	poultry	AUT	-3.87
chg	VAT	g/d	poultry	BEL	-3.99
chg	VAT	g/d	poultry	BGR	-1.16
chg	VAT	g/d	poultry	CYP	-7.55
chg	VAT	g/d	poultry	CZE	-6.09
chg	VAT	g/d	poultry	DEU	-5.41
chg	VAT	g/d	poultry	DNK	-4.21
chg	VAT	g/d	poultry	ESP	-9.31
chg	VAT	g/d	poultry	EST	-2.02
chg	VAT	g/d	poultry	FIN	-6.18
chg	VAT	g/d	poultry	FRA	-7.14
chg	VAT	g/d	poultry	GBR	-15.06
chg	VAT	g/d	poultry	GRC	-3.44
chg	VAT	g/d	poultry	HRV	-4.62
chg	VAT	g/d	poultry	HUN	-7.8
chg	VAT	g/d	poultry	IRL	-3.48
chg	VAT	g/d	poultry	ITA	-6.04
chg	VAT	g/d	poultry	LTU	-3.01
chg	VAT	g/d	poultry	LUX	-11.78
chg	VAT	g/d	poultry	LVA	-2.46
chg	VAT	g/d	poultry	MLT	-7.16
chg	VAT	g/d	poultry	NLD	-2.93
chg	VAT	g/d	poultry	POL	-14.91
chg	VAT	g/d	poultry	PRT	-9.03
chg	VAT	g/d	poultry	ROU	-5.62
chg	VAT	g/d	poultry	SVK	-4.57
chg	VAT	g/d	poultry	SVN	-8.38
chg	VAT	g/d	poultry	SWE	-4.71
chg	VAT	g/d	eggs	Europe	-0.75
chg	VAT	g/d	eggs	Eastern Europe	-0.59
chg	VAT	g/d	eggs	Northern Europe	-1.05
chg	VAT	g/d	eggs	Southern Europe	-0.15
chg	VAT	g/d	eggs	Western Europe	-1.09
chg	VAT	g/d	eggs	AUT	-0.05
chg	VAT	g/d	eggs	BEL	-1.21
chg	VAT	g/d	eggs	BGR	0.62
chg	VAT	g/d	eggs	CYP	-0.5
chg	VAT	g/d	eggs	CZE	-0.31
chg	VAT	g/d	eggs	DEU	-0.92
chg	VAT	g/d	eggs	DNK	1.73
chg	VAT	g/d	eggs	ESP	0.28
chg	VAT	g/d	eggs	EST	1.34
chg	VAT	g/d	eggs	FIN	-0.66
chg	VAT	g/d	eggs	FRA	-1.48
chg	VAT	g/d	eggs	GBR	-1.56
chg	VAT	g/d	eggs	GRC	0.05
chg	VAT	g/d	eggs	HRV	-0.27
chg	VAT	g/d	eggs	HUN	-0.12
chg	VAT	g/d	eggs	IRL	-0.35
chg	VAT	g/d	eggs	ITA	-0.43
chg	VAT	g/d	eggs	LTU	1.05
chg	VAT	g/d	eggs	LUX	-1.54
chg	VAT	g/d	eggs	LVA	0.17
chg	VAT	g/d	eggs	MLT	-1.19
chg	VAT	g/d	eggs	NLD	-0.85
chg	VAT	g/d	eggs	POL	-1.32
chg	VAT	g/d	eggs	PRT	-0.51
chg	VAT	g/d	eggs	ROU	-0.25
chg	VAT	g/d	eggs	SVK	0.34
chg	VAT	g/d	eggs	SVN	-0.46
chg	VAT	g/d	eggs	SWE	-0.9
chg	VAT	g/d	milk	Europe	-42.66
chg	VAT	g/d	milk	Eastern Europe	-42.13
chg	VAT	g/d	milk	Northern Europe	-61.74
chg	VAT	g/d	milk	Southern Europe	-17.39
chg	VAT	g/d	milk	Western Europe	-50.85
chg	VAT	g/d	milk	AUT	-38.61
chg	VAT	g/d	milk	BEL	-55.92
chg	VAT	g/d	milk	BGR	12.06
chg	VAT	g/d	milk	CYP	-40.12
chg	VAT	g/d	milk	CZE	-26.09
chg	VAT	g/d	milk	DEU	-48.05
chg	VAT	g/d	milk	DNK	19.36
chg	VAT	g/d	milk	ESP	1.5
chg	VAT	g/d	milk	EST	25.47
chg	VAT	g/d	milk	FIN	-51.38
chg	VAT	g/d	milk	FRA	-54.23
chg	VAT	g/d	milk	GBR	-76.44
chg	VAT	g/d	milk	GRC	-22.51
chg	VAT	g/d	milk	HRV	-46.18
chg	VAT	g/d	milk	HUN	-53.17
chg	VAT	g/d	milk	IRL	-69.02
chg	VAT	g/d	milk	ITA	-25.03
chg	VAT	g/d	milk	LTU	14.98
chg	VAT	g/d	milk	LUX	-32.9
chg	VAT	g/d	milk	LVA	-28.27
chg	VAT	g/d	milk	MLT	-38.34
chg	VAT	g/d	milk	NLD	-55.29
chg	VAT	g/d	milk	POL	-58.89
chg	VAT	g/d	milk	PRT	-37.19
chg	VAT	g/d	milk	ROU	-39.17
chg	VAT	g/d	milk	SVK	-17.24
chg	VAT	g/d	milk	SVN	-36.24
chg	VAT	g/d	milk	SWE	-49.9
chg	VAT	g/d	other	Europe	-4.74
chg	VAT	g/d	other	Eastern Europe	-5.2
chg	VAT	g/d	other	Northern Europe	-7.46
chg	VAT	g/d	other	Southern Europe	-1.32
chg	VAT	g/d	other	Western Europe	-5.53
chg	VAT	g/d	other	AUT	-0.61
chg	VAT	g/d	other	BEL	-5.59
chg	VAT	g/d	other	BGR	9.54
chg	VAT	g/d	other	CYP	-3.35
chg	VAT	g/d	other	CZE	-3.25
chg	VAT	g/d	other	DEU	-5.78
chg	VAT	g/d	other	DNK	7.84
chg	VAT	g/d	other	ESP	1.62
chg	VAT	g/d	other	EST	10.36
chg	VAT	g/d	other	FIN	-6.45
chg	VAT	g/d	other	FRA	-6.43
chg	VAT	g/d	other	GBR	-10.06
chg	VAT	g/d	other	GRC	0.37
chg	VAT	g/d	other	HRV	-1.9
chg	VAT	g/d	other	HUN	-0.08
chg	VAT	g/d	other	IRL	-11.02
chg	VAT	g/d	other	ITA	-3.26
chg	VAT	g/d	other	LTU	8.01
chg	VAT	g/d	other	LUX	-12.04
chg	VAT	g/d	other	LVA	0.54
chg	VAT	g/d	other	MLT	-4.61
chg	VAT	g/d	other	NLD	-3.16
chg	VAT	g/d	other	POL	-12.64
chg	VAT	g/d	other	PRT	-4.18
chg	VAT	g/d	other	ROU	-1.45
chg	VAT	g/d	other	SVK	1.53
chg	VAT	g/d	other	SVN	-3.46
chg	VAT	g/d	other	SWE	-5.59
chg	VAT	g/d	seafood	Europe	-0.53
chg	VAT	g/d	seafood	Eastern Europe	-0.13
chg	VAT	g/d	seafood	Northern Europe	-1.15
chg	VAT	g/d	seafood	Southern Europe	0.17
chg	VAT	g/d	seafood	Western Europe	-0.9
chg	VAT	g/d	seafood	AUT	0.05
chg	VAT	g/d	seafood	BEL	-0.7
chg	VAT	g/d	seafood	BGR	0.72
chg	VAT	g/d	seafood	CYP	-0.61
chg	VAT	g/d	seafood	CZE	-0.01
chg	VAT	g/d	seafood	DEU	-0.42
chg	VAT	g/d	seafood	DNK	1.97
chg	VAT	g/d	seafood	ESP	1.04
chg	VAT	g/d	seafood	EST	0.9
chg	VAT	g/d	seafood	FIN	-1.94
chg	VAT	g/d	seafood	FRA	-1.81
chg	VAT	g/d	seafood	GBR	-1.4
chg	VAT	g/d	seafood	GRC	0.26
chg	VAT	g/d	seafood	HRV	-0.29
chg	VAT	g/d	seafood	HUN	0.16
chg	VAT	g/d	seafood	IRL	-1.13
chg	VAT	g/d	seafood	ITA	-0.35
chg	VAT	g/d	seafood	LTU	1.81
chg	VAT	g/d	seafood	LUX	0.24
chg	VAT	g/d	seafood	LVA	0.48
chg	VAT	g/d	seafood	MLT	-0.79
chg	VAT	g/d	seafood	NLD	-0.48
chg	VAT	g/d	seafood	POL	-0.52
chg	VAT	g/d	seafood	PRT	-0.58
chg	VAT	g/d	seafood	ROU	0.01
chg	VAT	g/d	seafood	SVK	0.34
chg	VAT	g/d	seafood	SVN	0.02
chg	VAT	g/d	seafood	SWE	-2.2
chg	VAT	g/d	grains	Europe	-7.48
chg	VAT	g/d	grains	Eastern Europe	-7.1
chg	VAT	g/d	grains	Northern Europe	-11.79
chg	VAT	g/d	grains	Southern Europe	-2.19
chg	VAT	g/d	grains	Western Europe	-9.14
chg	VAT	g/d	grains	AUT	-2.37
chg	VAT	g/d	grains	BEL	-8.7
chg	VAT	g/d	grains	BGR	11.57
chg	VAT	g/d	grains	CYP	-3.78
chg	VAT	g/d	grains	CZE	-2.7
chg	VAT	g/d	grains	DEU	-6.6
chg	VAT	g/d	grains	DNK	12.35
chg	VAT	g/d	grains	ESP	0.38
chg	VAT	g/d	grains	EST	6.67
chg	VAT	g/d	grains	FIN	-6.93
chg	VAT	g/d	grains	FRA	-14.6
chg	VAT	g/d	grains	GBR	-17.04
chg	VAT	g/d	grains	GRC	0.03
chg	VAT	g/d	grains	HRV	-1.8
chg	VAT	g/d	grains	HUN	-2.53
chg	VAT	g/d	grains	IRL	-1.85
chg	VAT	g/d	grains	ITA	-4.13
chg	VAT	g/d	grains	LTU	10.02
chg	VAT	g/d	grains	LUX	0.4
chg	VAT	g/d	grains	LVA	1.84
chg	VAT	g/d	grains	MLT	-13.32
chg	VAT	g/d	grains	NLD	-4.99
chg	VAT	g/d	grains	POL	-16.48
chg	VAT	g/d	grains	PRT	-3.96
chg	VAT	g/d	grains	ROU	-3.47
chg	VAT	g/d	grains	SVK	4.57
chg	VAT	g/d	grains	SVN	-4.37
chg	VAT	g/d	grains	SWE	-8.78
chg	VAT	g/d	oils_fats	Europe	-1.11
chg	VAT	g/d	oils_fats	Eastern Europe	-0.75
chg	VAT	g/d	oils_fats	Northern Europe	-1.22
chg	VAT	g/d	oils_fats	Southern Europe	-0.46
chg	VAT	g/d	oils_fats	Western Europe	-1.68
chg	VAT	g/d	oils_fats	AUT	0.45
chg	VAT	g/d	oils_fats	BEL	-1.52
chg	VAT	g/d	oils_fats	BGR	1.33
chg	VAT	g/d	oils_fats	CYP	-0.66
chg	VAT	g/d	oils_fats	CZE	-0.32
chg	VAT	g/d	oils_fats	DEU	-1.47
chg	VAT	g/d	oils_fats	DNK	0.09
chg	VAT	g/d	oils_fats	ESP	-0.23
chg	VAT	g/d	oils_fats	EST	1.53
chg	VAT	g/d	oils_fats	FIN	-1.06
chg	VAT	g/d	oils_fats	FRA	-2.47
chg	VAT	g/d	oils_fats	GBR	-1.53
chg	VAT	g/d	oils_fats	GRC	-0.3
chg	VAT	g/d	oils_fats	HRV	-0.9
chg	VAT	g/d	oils_fats	HUN	-0.32
chg	VAT	g/d	oils_fats	IRL	-0.71
chg	VAT	g/d	oils_fats	ITA	-0.55
chg	VAT	g/d	oils_fats	LTU	0.46
chg	VAT	g/d	oils_fats	LUX	-0.42
chg	VAT	g/d	oils_fats	LVA	0.1
chg	VAT	g/d	oils_fats	MLT	-0.92
chg	VAT	g/d	oils_fats	NLD	-1
chg	VAT	g/d	oils_fats	POL	-1.83
chg	VAT	g/d	oils_fats	PRT	-0.94
chg	VAT	g/d	oils_fats	ROU	-0.07
chg	VAT	g/d	oils_fats	SVK	0.14
chg	VAT	g/d	oils_fats	SVN	-0.53
chg	VAT	g/d	oils_fats	SWE	-1.29
chg	VAT	g/d	beef_lamb	Europe	-4.92
chg	VAT	g/d	beef_lamb	Eastern Europe	-1.13
chg	VAT	g/d	beef_lamb	Northern Europe	-7.85
chg	VAT	g/d	beef_lamb	Southern Europe	-3.98
chg	VAT	g/d	beef_lamb	Western Europe	-5.86
chg	VAT	g/d	beef_lamb	AUT	-4.94
chg	VAT	g/d	beef_lamb	BEL	-6.07
chg	VAT	g/d	beef_lamb	BGR	0.57
chg	VAT	g/d	beef_lamb	CYP	-2.52
chg	VAT	g/d	beef_lamb	CZE	-2.4
chg	VAT	g/d	beef_lamb	DEU	-4.45
chg	VAT	g/d	beef_lamb	DNK	1.2
chg	VAT	g/d	beef_lamb	ESP	-3.58
chg	VAT	g/d	beef_lamb	EST	0.6
chg	VAT	g/d	beef_lamb	FIN	-3.34
chg	VAT	g/d	beef_lamb	FRA	-7.99
chg	VAT	g/d	beef_lamb	GBR	-10.3
chg	VAT	g/d	beef_lamb	GRC	-2.86
chg	VAT	g/d	beef_lamb	HRV	-2.82
chg	VAT	g/d	beef_lamb	HUN	-0.76
chg	VAT	g/d	beef_lamb	IRL	-3.52
chg	VAT	g/d	beef_lamb	ITA	-4.38
chg	VAT	g/d	beef_lamb	LTU	0.53
chg	VAT	g/d	beef_lamb	LUX	-7.83
chg	VAT	g/d	beef_lamb	LVA	-0.28
chg	VAT	g/d	beef_lamb	MLT	-8.81
chg	VAT	g/d	beef_lamb	NLD	-4.91
chg	VAT	g/d	beef_lamb	POL	-0.8
chg	VAT	g/d	beef_lamb	PRT	-4.72
chg	VAT	g/d	beef_lamb	ROU	-2.05
chg	VAT	g/d	beef_lamb	SVK	-0.5
chg	VAT	g/d	beef_lamb	SVN	-4.37
chg	VAT	g/d	beef_lamb	SWE	-5.9
chg	VAT	g/d_w	ASF	Europe	-52.55
chg	VAT	g/d_w	ASF	Eastern Europe	-52.26
chg	VAT	g/d_w	ASF	Northern Europe	-73.47
chg	VAT	g/d_w	ASF	Southern Europe	-27.4
chg	VAT	g/d_w	ASF	Western Europe	-59.55
chg	VAT	g/d_w	ASF	AUT	-47.68
chg	VAT	g/d_w	ASF	BEL	-64.63
chg	VAT	g/d_w	ASF	BGR	10.66
chg	VAT	g/d_w	ASF	CYP	-48.48
chg	VAT	g/d_w	ASF	CZE	-33.49
chg	VAT	g/d_w	ASF	DEU	-55.68
chg	VAT	g/d_w	ASF	DNK	15.44
chg	VAT	g/d_w	ASF	ESP	-12.82
chg	VAT	g/d_w	ASF	EST	22.9
chg	VAT	g/d_w	ASF	FIN	-56.54
chg	VAT	g/d_w	ASF	FRA	-65.04
chg	VAT	g/d_w	ASF	GBR	-91.84
chg	VAT	g/d_w	ASF	GRC	-26.02
chg	VAT	g/d_w	ASF	HRV	-52.43
chg	VAT	g/d_w	ASF	HUN	-59.45
chg	VAT	g/d_w	ASF	IRL	-68.51
chg	VAT	g/d_w	ASF	ITA	-33.29
chg	VAT	g/d_w	ASF	LTU	12.38
chg	VAT	g/d_w	ASF	LUX	-48.36
chg	VAT	g/d_w	ASF	LVA	-28.88
chg	VAT	g/d_w	ASF	MLT	-48.49
chg	VAT	g/d_w	ASF	NLD	-60.75
chg	VAT	g/d_w	ASF	POL	-74.81
chg	VAT	g/d_w	ASF	PRT	-46.31
chg	VAT	g/d_w	ASF	ROU	-46.13
chg	VAT	g/d_w	ASF	SVK	-21.74
chg	VAT	g/d_w	ASF	SVN	-44.32
chg	VAT	g/d_w	ASF	SWE	-56.84
chg	VAT	g/d_w	PLT	Europe	17.48
chg	VAT	g/d_w	PLT	Eastern Europe	19.29
chg	VAT	g/d_w	PLT	Northern Europe	4.91
chg	VAT	g/d_w	PLT	Southern Europe	36.95
chg	VAT	g/d_w	PLT	Western Europe	9.35
chg	VAT	g/d_w	PLT	AUT	39.25
chg	VAT	g/d_w	PLT	BEL	8.67
chg	VAT	g/d_w	PLT	BGR	42.29
chg	VAT	g/d_w	PLT	CYP	14.49
chg	VAT	g/d_w	PLT	CZE	19.74
chg	VAT	g/d_w	PLT	DEU	9.65
chg	VAT	g/d_w	PLT	DNK	69.9
chg	VAT	g/d_w	PLT	ESP	50.75
chg	VAT	g/d_w	PLT	EST	52.66
chg	VAT	g/d_w	PLT	FIN	19.53
chg	VAT	g/d_w	PLT	FRA	3.24
chg	VAT	g/d_w	PLT	GBR	-8.45
chg	VAT	g/d_w	PLT	GRC	31.96
chg	VAT	g/d_w	PLT	HRV	67.29
chg	VAT	g/d_w	PLT	HUN	47.3
chg	VAT	g/d_w	PLT	IRL	32.3
chg	VAT	g/d_w	PLT	ITA	27.44
chg	VAT	g/d_w	PLT	LTU	45.3
chg	VAT	g/d_w	PLT	LUX	4.44
chg	VAT	g/d_w	PLT	LVA	24.35
chg	VAT	g/d_w	PLT	MLT	-4.33
chg	VAT	g/d_w	PLT	NLD	16.1
chg	VAT	g/d_w	PLT	POL	0.05
chg	VAT	g/d_w	PLT	PRT	28.51
chg	VAT	g/d_w	PLT	ROU	30.58
chg	VAT	g/d_w	PLT	SVK	33.05
chg	VAT	g/d_w	PLT	SVN	18.64
chg	VAT	g/d_w	PLT	SWE	15.21
chg	VAT	g/d_w	roots	Europe	5.1
chg	VAT	g/d_w	roots	Eastern Europe	4.84
chg	VAT	g/d_w	roots	Northern Europe	9.16
chg	VAT	g/d_w	roots	Southern Europe	2.07
chg	VAT	g/d_w	roots	Western Europe	5.22
chg	VAT	g/d_w	roots	AUT	2.43
chg	VAT	g/d_w	roots	BEL	9.45
chg	VAT	g/d_w	roots	BGR	-2.95
chg	VAT	g/d_w	roots	CYP	-0.44
chg	VAT	g/d_w	roots	CZE	1.67
chg	VAT	g/d_w	roots	DEU	4.74
chg	VAT	g/d_w	roots	DNK	-6.54
chg	VAT	g/d_w	roots	ESP	2.3
chg	VAT	g/d_w	roots	EST	-8.34
chg	VAT	g/d_w	roots	FIN	-0.62
chg	VAT	g/d_w	roots	FRA	5.25
chg	VAT	g/d_w	roots	GBR	14.42
chg	VAT	g/d_w	roots	GRC	1.75
chg	VAT	g/d_w	roots	HRV	1.83
chg	VAT	g/d_w	roots	HUN	-0.08
chg	VAT	g/d_w	roots	IRL	-1.89
chg	VAT	g/d_w	roots	ITA	1.96
chg	VAT	g/d_w	roots	LTU	-6.78
chg	VAT	g/d_w	roots	LUX	-1.07
chg	VAT	g/d_w	roots	LVA	-1.41
chg	VAT	g/d_w	roots	MLT	4.01
chg	VAT	g/d_w	roots	NLD	6.25
chg	VAT	g/d_w	roots	POL	9.04
chg	VAT	g/d_w	roots	PRT	1.74
chg	VAT	g/d_w	roots	ROU	5.81
chg	VAT	g/d_w	roots	SVK	-2.83
chg	VAT	g/d_w	roots	SVN	3.16
chg	VAT	g/d_w	roots	SWE	2.19
chg	VAT	g/d_w	legumes	Europe	0.55
chg	VAT	g/d_w	legumes	Eastern Europe	0.38
chg	VAT	g/d_w	legumes	Northern Europe	0.14
chg	VAT	g/d_w	legumes	Southern Europe	1.44
chg	VAT	g/d_w	legumes	Western Europe	0.22
chg	VAT	g/d_w	legumes	AUT	2.3
chg	VAT	g/d_w	legumes	BEL	0.31
chg	VAT	g/d_w	legumes	BGR	1.07
chg	VAT	g/d_w	legumes	CYP	0.18
chg	VAT	g/d_w	legumes	CZE	0.64
chg	VAT	g/d_w	legumes	DEU	0.09
chg	VAT	g/d_w	legumes	DNK	1.37
chg	VAT	g/d_w	legumes	ESP	1.96
chg	VAT	g/d_w	legumes	EST	2.51
chg	VAT	g/d_w	legumes	FIN	0.73
chg	VAT	g/d_w	legumes	FRA	0.02
chg	VAT	g/d_w	legumes	GBR	-0.19
chg	VAT	g/d_w	legumes	GRC	0.37
chg	VAT	g/d_w	legumes	HRV	0.18
chg	VAT	g/d_w	legumes	HUN	0.76
chg	VAT	g/d_w	legumes	IRL	0.98
chg	VAT	g/d_w	legumes	ITA	1.44
chg	VAT	g/d_w	legumes	LTU	1.04
chg	VAT	g/d_w	legumes	LUX	0.01
chg	VAT	g/d_w	legumes	LVA	0.04
chg	VAT	g/d_w	legumes	MLT	-0.08
chg	VAT	g/d_w	legumes	NLD	0.5
chg	VAT	g/d_w	legumes	POL	0.04
chg	VAT	g/d_w	legumes	PRT	0.95
chg	VAT	g/d_w	legumes	ROU	0.3
chg	VAT	g/d_w	legumes	SVK	1.01
chg	VAT	g/d_w	legumes	SVN	0.24
chg	VAT	g/d_w	legumes	SWE	0.42
chg	VAT	g/d_w	nuts_seeds	Europe	0.84
chg	VAT	g/d_w	nuts_seeds	Eastern Europe	0.44
chg	VAT	g/d_w	nuts_seeds	Northern Europe	0.17
chg	VAT	g/d_w	nuts_seeds	Southern Europe	2.21
chg	VAT	g/d_w	nuts_seeds	Western Europe	0.4
chg	VAT	g/d_w	nuts_seeds	AUT	3.12
chg	VAT	g/d_w	nuts_seeds	BEL	0.14
chg	VAT	g/d_w	nuts_seeds	BGR	2.16
chg	VAT	g/d_w	nuts_seeds	CYP	0.27
chg	VAT	g/d_w	nuts_seeds	CZE	0.33
chg	VAT	g/d_w	nuts_seeds	DEU	0.27
chg	VAT	g/d_w	nuts_seeds	DNK	2.88
chg	VAT	g/d_w	nuts_seeds	ESP	3.91
chg	VAT	g/d_w	nuts_seeds	EST	1.2
chg	VAT	g/d_w	nuts_seeds	FIN	0.38
chg	VAT	g/d_w	nuts_seeds	FRA	0.07
chg	VAT	g/d_w	nuts_seeds	GBR	-0.26
chg	VAT	g/d_w	nuts_seeds	GRC	1.14
chg	VAT	g/d_w	nuts_seeds	HRV	0.48
chg	VAT	g/d_w	nuts_seeds	HUN	0.28
chg	VAT	g/d_w	nuts_seeds	IRL	1.21
chg	VAT	g/d_w	nuts_seeds	ITA	1.43
chg	VAT	g/d_w	nuts_seeds	LTU	1.24
chg	VAT	g/d_w	nuts_seeds	LUX	0.01
chg	VAT	g/d_w	nuts_seeds	LVA	0.38
chg	VAT	g/d_w	nuts_seeds	MLT	-0.16
chg	VAT	g/d_w	nuts_seeds	NLD	1.02
chg	VAT	g/d_w	nuts_seeds	POL	0.06
chg	VAT	g/d_w	nuts_seeds	PRT	1.23
chg	VAT	g/d_w	nuts_seeds	ROU	0.44
chg	VAT	g/d_w	nuts_seeds	SVK	1.37
chg	VAT	g/d_w	nuts_seeds	SVN	0.51
chg	VAT	g/d_w	nuts_seeds	SWE	0.43
chg	VAT	g/d_w	vegetables	Europe	10.07
chg	VAT	g/d_w	vegetables	Eastern Europe	12.96
chg	VAT	g/d_w	vegetables	Northern Europe	3.36
chg	VAT	g/d_w	vegetables	Southern Europe	18.08
chg	VAT	g/d_w	vegetables	Western Europe	6.52
chg	VAT	g/d_w	vegetables	AUT	21.74
chg	VAT	g/d_w	vegetables	BEL	7.3
chg	VAT	g/d_w	vegetables	BGR	27.16
chg	VAT	g/d_w	vegetables	CYP	7.46
chg	VAT	g/d_w	vegetables	CZE	11.98
chg	VAT	g/d_w	vegetables	DEU	6.62
chg	VAT	g/d_w	vegetables	DNK	43.07
chg	VAT	g/d_w	vegetables	ESP	23.84
chg	VAT	g/d_w	vegetables	EST	27.17
chg	VAT	g/d_w	vegetables	FIN	12.64
chg	VAT	g/d_w	vegetables	FRA	3.43
chg	VAT	g/d_w	vegetables	GBR	-3.92
chg	VAT	g/d_w	vegetables	GRC	17.3
chg	VAT	g/d_w	vegetables	HRV	62.89
chg	VAT	g/d_w	vegetables	HUN	28.39
chg	VAT	g/d_w	vegetables	IRL	6.47
chg	VAT	g/d_w	vegetables	ITA	11.29
chg	VAT	g/d_w	vegetables	LTU	28.04
chg	VAT	g/d_w	vegetables	LUX	3.37
chg	VAT	g/d_w	vegetables	LVA	16.57
chg	VAT	g/d_w	vegetables	MLT	-4.51
chg	VAT	g/d_w	vegetables	NLD	9.38
chg	VAT	g/d_w	vegetables	POL	2.57
chg	VAT	g/d_w	vegetables	PRT	16.97
chg	VAT	g/d_w	vegetables	ROU	19.64
chg	VAT	g/d_w	vegetables	SVK	17.93
chg	VAT	g/d_w	vegetables	SVN	11.7
chg	VAT	g/d_w	vegetables	SWE	10.69
chg	VAT	g/d_w	fruits	Europe	6.02
chg	VAT	g/d_w	fruits	Eastern Europe	5.51
chg	VAT	g/d_w	fruits	Northern Europe	1.23
chg	VAT	g/d_w	fruits	Southern Europe	15.23
chg	VAT	g/d_w	fruits	Western Europe	2.21
chg	VAT	g/d_w	fruits	AUT	12.1
chg	VAT	g/d_w	fruits	BEL	0.93
chg	VAT	g/d_w	fruits	BGR	11.9
chg	VAT	g/d_w	fruits	CYP	6.58
chg	VAT	g/d_w	fruits	CZE	6.79
chg	VAT	g/d_w	fruits	DEU	2.67
chg	VAT	g/d_w	fruits	DNK	22.58
chg	VAT	g/d_w	fruits	ESP	21.04
chg	VAT	g/d_w	fruits	EST	21.77
chg	VAT	g/d_w	fruits	FIN	5.78
chg	VAT	g/d_w	fruits	FRA	-0.28
chg	VAT	g/d_w	fruits	GBR	-4.08
chg	VAT	g/d_w	fruits	GRC	13.15
chg	VAT	g/d_w	fruits	HRV	3.74
chg	VAT	g/d_w	fruits	HUN	17.86
chg	VAT	g/d_w	fruits	IRL	23.63
chg	VAT	g/d_w	fruits	ITA	13.28
chg	VAT	g/d_w	fruits	LTU	14.97
chg	VAT	g/d_w	fruits	LUX	1.05
chg	VAT	g/d_w	fruits	LVA	7.36
chg	VAT	g/d_w	fruits	MLT	0.42
chg	VAT	g/d_w	fruits	NLD	5.19
chg	VAT	g/d_w	fruits	POL	-2.61
chg	VAT	g/d_w	fruits	PRT	9.36
chg	VAT	g/d_w	fruits	ROU	10.21
chg	VAT	g/d_w	fruits	SVK	12.74
chg	VAT	g/d_w	fruits	SVN	6.19
chg	VAT	g/d_w	fruits	SWE	3.67
chg	VAT	g/d_w	sugar	Europe	-1.04
chg	VAT	g/d_w	sugar	Eastern Europe	-1.18
chg	VAT	g/d_w	sugar	Northern Europe	-1.4
chg	VAT	g/d_w	sugar	Southern Europe	-0.36
chg	VAT	g/d_w	sugar	Western Europe	-1.29
chg	VAT	g/d_w	sugar	AUT	-0.09
chg	VAT	g/d_w	sugar	BEL	-1.63
chg	VAT	g/d_w	sugar	BGR	2.2
chg	VAT	g/d_w	sugar	CYP	-1.38
chg	VAT	g/d_w	sugar	CZE	-0.39
chg	VAT	g/d_w	sugar	DEU	-1.19
chg	VAT	g/d_w	sugar	DNK	2.69
chg	VAT	g/d_w	sugar	ESP	0.26
chg	VAT	g/d_w	sugar	EST	3.55
chg	VAT	g/d_w	sugar	FIN	-1.61
chg	VAT	g/d_w	sugar	FRA	-1.53
chg	VAT	g/d_w	sugar	GBR	-1.99
chg	VAT	g/d_w	sugar	GRC	0.16
chg	VAT	g/d_w	sugar	HRV	-0.81
[truncated: 20,541 more rows]

## Sheet: data_env
Measure	Indicator	Scenario	Food_group	Region	Value
chg	GHG	VAT	all-fg	Europe	-63.27
chg	GHG	VAT	all-fg	Eastern Europe	-8.43
chg	GHG	VAT	all-fg	Northern Europe	-18.39
chg	GHG	VAT	all-fg	Southern Europe	-10.66
chg	GHG	VAT	all-fg	Western Europe	-25.79
chg	GHG	VAT	all-fg	AUT	-0.89
chg	GHG	VAT	all-fg	BEL	-1.71
chg	GHG	VAT	all-fg	BGR	0.25
chg	GHG	VAT	all-fg	CYP	-0.11
chg	GHG	VAT	all-fg	CZE	-0.75
chg	GHG	VAT	all-fg	DEU	-9.7
chg	GHG	VAT	all-fg	DNK	0.28
chg	GHG	VAT	all-fg	ESP	-3.1
chg	GHG	VAT	all-fg	EST	0.06
chg	GHG	VAT	all-fg	FIN	-0.56
chg	GHG	VAT	all-fg	FRA	-11.42
chg	GHG	VAT	all-fg	GBR	-16.42
chg	GHG	VAT	all-fg	GRC	-0.5
chg	GHG	VAT	all-fg	HRV	-0.33
chg	GHG	VAT	all-fg	HUN	-0.73
chg	GHG	VAT	all-fg	IRL	-0.49
chg	GHG	VAT	all-fg	ITA	-5.31
chg	GHG	VAT	all-fg	LTU	0.1
chg	GHG	VAT	all-fg	LUX	-0.1
chg	GHG	VAT	all-fg	LVA	-0.05
chg	GHG	VAT	all-fg	MLT	-0.07
chg	GHG	VAT	all-fg	NLD	-1.97
chg	GHG	VAT	all-fg	POL	-5.63
chg	GHG	VAT	all-fg	PRT	-1.14
chg	GHG	VAT	all-fg	ROU	-1.44
chg	GHG	VAT	all-fg	SVK	-0.14
chg	GHG	VAT	all-fg	SVN	-0.21
chg	GHG	VAT	all-fg	SWE	-1.32
chg	GHG	VAT	roots	Europe	0.49
chg	GHG	VAT	roots	Eastern Europe	0.08
chg	GHG	VAT	roots	Northern Europe	0.17
chg	GHG	VAT	roots	Southern Europe	0.05
chg	GHG	VAT	roots	Western Europe	0.18
chg	GHG	VAT	roots	AUT	0
chg	GHG	VAT	roots	BEL	0.02
chg	GHG	VAT	roots	BGR	0
chg	GHG	VAT	roots	CYP	0
chg	GHG	VAT	roots	CZE	0
chg	GHG	VAT	roots	DEU	0.07
chg	GHG	VAT	roots	DNK	-0.01
chg	GHG	VAT	roots	ESP	0.02
chg	GHG	VAT	roots	EST	0
chg	GHG	VAT	roots	FIN	0
chg	GHG	VAT	roots	FRA	0.06
chg	GHG	VAT	roots	GBR	0.18
chg	GHG	VAT	roots	GRC	0
chg	GHG	VAT	roots	HRV	0
chg	GHG	VAT	roots	HUN	0
chg	GHG	VAT	roots	IRL	0
chg	GHG	VAT	roots	ITA	0.02
chg	GHG	VAT	roots	LTU	0
chg	GHG	VAT	roots	LUX	0
chg	GHG	VAT	roots	LVA	0
chg	GHG	VAT	roots	MLT	0
chg	GHG	VAT	roots	NLD	0.02
chg	GHG	VAT	roots	POL	0.06
chg	GHG	VAT	roots	PRT	0
chg	GHG	VAT	roots	ROU	0.02
chg	GHG	VAT	roots	SVK	0
chg	GHG	VAT	roots	SVN	0
chg	GHG	VAT	roots	SWE	0
chg	GHG	VAT	legumes	Europe	0.14
chg	GHG	VAT	legumes	Eastern Europe	0.02
chg	GHG	VAT	legumes	Northern Europe	0.01
chg	GHG	VAT	legumes	Southern Europe	0.1
chg	GHG	VAT	legumes	Western Europe	0.02
chg	GHG	VAT	legumes	AUT	0.01
chg	GHG	VAT	legumes	BEL	0
chg	GHG	VAT	legumes	BGR	0
chg	GHG	VAT	legumes	CYP	0
chg	GHG	VAT	legumes	CZE	0
chg	GHG	VAT	legumes	DEU	0
chg	GHG	VAT	legumes	DNK	0
chg	GHG	VAT	legumes	ESP	0.05
chg	GHG	VAT	legumes	EST	0
chg	GHG	VAT	legumes	FIN	0
chg	GHG	VAT	legumes	FRA	0
chg	GHG	VAT	legumes	GBR	0
chg	GHG	VAT	legumes	GRC	0
chg	GHG	VAT	legumes	HRV	0
chg	GHG	VAT	legumes	HUN	0
chg	GHG	VAT	legumes	IRL	0
chg	GHG	VAT	legumes	ITA	0.04
chg	GHG	VAT	legumes	LTU	0
chg	GHG	VAT	legumes	LUX	0
chg	GHG	VAT	legumes	LVA	0
chg	GHG	VAT	legumes	MLT	0
chg	GHG	VAT	legumes	NLD	0
chg	GHG	VAT	legumes	POL	0
chg	GHG	VAT	legumes	PRT	0.01
chg	GHG	VAT	legumes	ROU	0
chg	GHG	VAT	legumes	SVK	0
chg	GHG	VAT	legumes	SVN	0
chg	GHG	VAT	legumes	SWE	0
chg	GHG	VAT	nuts_seeds	Europe	-0.08
chg	GHG	VAT	nuts_seeds	Eastern Europe	0
chg	GHG	VAT	nuts_seeds	Northern Europe	-0.01
chg	GHG	VAT	nuts_seeds	Southern Europe	-0.08
chg	GHG	VAT	nuts_seeds	Western Europe	0
chg	GHG	VAT	nuts_seeds	AUT	0
chg	GHG	VAT	nuts_seeds	BEL	0
chg	GHG	VAT	nuts_seeds	BGR	0
chg	GHG	VAT	nuts_seeds	CYP	0
chg	GHG	VAT	nuts_seeds	CZE	0
chg	GHG	VAT	nuts_seeds	DEU	0
chg	GHG	VAT	nuts_seeds	DNK	0
chg	GHG	VAT	nuts_seeds	ESP	-0.05
chg	GHG	VAT	nuts_seeds	EST	0
chg	GHG	VAT	nuts_seeds	FIN	0
chg	GHG	VAT	nuts_seeds	FRA	0
chg	GHG	VAT	nuts_seeds	GBR	-0.01
chg	GHG	VAT	nuts_seeds	GRC	0
chg	GHG	VAT	nuts_seeds	HRV	0
chg	GHG	VAT	nuts_seeds	HUN	0
chg	GHG	VAT	nuts_seeds	IRL	0
chg	GHG	VAT	nuts_seeds	ITA	-0.02
chg	GHG	VAT	nuts_seeds	LTU	0
chg	GHG	VAT	nuts_seeds	LUX	0
chg	GHG	VAT	nuts_seeds	LVA	0
chg	GHG	VAT	nuts_seeds	MLT	0
chg	GHG	VAT	nuts_seeds	NLD	0
chg	GHG	VAT	nuts_seeds	POL	0
chg	GHG	VAT	nuts_seeds	PRT	0
chg	GHG	VAT	nuts_seeds	ROU	0
chg	GHG	VAT	nuts_seeds	SVK	0
chg	GHG	VAT	nuts_seeds	SVN	0
chg	GHG	VAT	nuts_seeds	SWE	0
chg	GHG	VAT	vegetables	Europe	1.19
chg	GHG	VAT	vegetables	Eastern Europe	0.28
chg	GHG	VAT	vegetables	Northern Europe	0.08
chg	GHG	VAT	vegetables	Southern Europe	0.55
chg	GHG	VAT	vegetables	Western Europe	0.28
chg	GHG	VAT	vegetables	AUT	0.05
chg	GHG	VAT	vegetables	BEL	0.02
chg	GHG	VAT	vegetables	BGR	0.04
chg	GHG	VAT	vegetables	CYP	0
chg	GHG	VAT	vegetables	CZE	0.03
chg	GHG	VAT	vegetables	DEU	0.14
chg	GHG	VAT	vegetables	DNK	0.06
chg	GHG	VAT	vegetables	ESP	0.27
chg	GHG	VAT	vegetables	EST	0.01
chg	GHG	VAT	vegetables	FIN	0.02
chg	GHG	VAT	vegetables	FRA	0.05
chg	GHG	VAT	vegetables	GBR	-0.07
chg	GHG	VAT	vegetables	GRC	0.04
chg	GHG	VAT	vegetables	HRV	0.05
chg	GHG	VAT	vegetables	HUN	0.05
chg	GHG	VAT	vegetables	IRL	0.01
chg	GHG	VAT	vegetables	ITA	0.14
chg	GHG	VAT	vegetables	LTU	0.02
chg	GHG	VAT	vegetables	LUX	0
chg	GHG	VAT	vegetables	LVA	0.01
chg	GHG	VAT	vegetables	MLT	0
chg	GHG	VAT	vegetables	NLD	0.03
chg	GHG	VAT	vegetables	POL	0.02
chg	GHG	VAT	vegetables	PRT	0.04
chg	GHG	VAT	vegetables	ROU	0.1
chg	GHG	VAT	vegetables	SVK	0.02
chg	GHG	VAT	vegetables	SVN	0.01
chg	GHG	VAT	vegetables	SWE	0.03
chg	GHG	VAT	fruits	Europe	1
chg	GHG	VAT	fruits	Eastern Europe	0.16
chg	GHG	VAT	fruits	Northern Europe	0.04
chg	GHG	VAT	fruits	Southern Europe	0.66
chg	GHG	VAT	fruits	Western Europe	0.14
chg	GHG	VAT	fruits	AUT	0.04
chg	GHG	VAT	fruits	BEL	0
chg	GHG	VAT	fruits	BGR	0.03
chg	GHG	VAT	fruits	CYP	0
chg	GHG	VAT	fruits	CZE	0.02
chg	GHG	VAT	fruits	DEU	0.08
chg	GHG	VAT	fruits	DNK	0.05
chg	GHG	VAT	fruits	ESP	0.3
chg	GHG	VAT	fruits	EST	0.01
chg	GHG	VAT	fruits	FIN	0.01
chg	GHG	VAT	fruits	FRA	-0.01
chg	GHG	VAT	fruits	GBR	-0.09
chg	GHG	VAT	fruits	GRC	0.05
chg	GHG	VAT	fruits	HRV	0.01
chg	GHG	VAT	fruits	HUN	0.05
chg	GHG	VAT	fruits	IRL	0.04
chg	GHG	VAT	fruits	ITA	0.27
chg	GHG	VAT	fruits	LTU	0.01
chg	GHG	VAT	fruits	LUX	0
chg	GHG	VAT	fruits	LVA	0
chg	GHG	VAT	fruits	MLT	0
chg	GHG	VAT	fruits	NLD	0.03
chg	GHG	VAT	fruits	POL	-0.03
chg	GHG	VAT	fruits	PRT	0.03
chg	GHG	VAT	fruits	ROU	0.06
chg	GHG	VAT	fruits	SVK	0.02
chg	GHG	VAT	fruits	SVN	0.01
chg	GHG	VAT	fruits	SWE	0.01
chg	GHG	VAT	sugar	Europe	-0.45
chg	GHG	VAT	sugar	Eastern Europe	-0.11
chg	GHG	VAT	sugar	Northern Europe	-0.13
chg	GHG	VAT	sugar	Southern Europe	-0.04
chg	GHG	VAT	sugar	Western Europe	-0.18
chg	GHG	VAT	sugar	AUT	0
chg	GHG	VAT	sugar	BEL	-0.01
chg	GHG	VAT	sugar	BGR	0
chg	GHG	VAT	sugar	CYP	0
chg	GHG	VAT	sugar	CZE	0
chg	GHG	VAT	sugar	DEU	-0.07
chg	GHG	VAT	sugar	DNK	0.01
chg	GHG	VAT	sugar	ESP	0.01
chg	GHG	VAT	sugar	EST	0
chg	GHG	VAT	sugar	FIN	-0.01
chg	GHG	VAT	sugar	FRA	-0.08
chg	GHG	VAT	sugar	GBR	-0.12
chg	GHG	VAT	sugar	GRC	0
chg	GHG	VAT	sugar	HRV	0
chg	GHG	VAT	sugar	HUN	0
chg	GHG	VAT	sugar	IRL	-0.01
chg	GHG	VAT	sugar	ITA	-0.04
chg	GHG	VAT	sugar	LTU	0.01
chg	GHG	VAT	sugar	LUX	0
chg	GHG	VAT	sugar	LVA	0
chg	GHG	VAT	sugar	MLT	0
chg	GHG	VAT	sugar	NLD	-0.02
chg	GHG	VAT	sugar	POL	-0.1
chg	GHG	VAT	sugar	PRT	0
chg	GHG	VAT	sugar	ROU	0
chg	GHG	VAT	sugar	SVK	0
chg	GHG	VAT	sugar	SVN	0
chg	GHG	VAT	sugar	SWE	-0.01
chg	GHG	VAT	pork	Europe	-10.26
chg	GHG	VAT	pork	Eastern Europe	-2.35
chg	GHG	VAT	pork	Northern Europe	-1.71
chg	GHG	VAT	pork	Southern Europe	-2.3
chg	GHG	VAT	pork	Western Europe	-3.9
chg	GHG	VAT	pork	AUT	-0.23
chg	GHG	VAT	pork	BEL	-0.3
chg	GHG	VAT	pork	BGR	0
chg	GHG	VAT	pork	CYP	-0.02
chg	GHG	VAT	pork	CZE	-0.17
chg	GHG	VAT	pork	DEU	-1.66
chg	GHG	VAT	pork	DNK	-0.01
chg	GHG	VAT	pork	ESP	-1.12
chg	GHG	VAT	pork	EST	0
chg	GHG	VAT	pork	FIN	-0.07
chg	GHG	VAT	pork	FRA	-1.39
chg	GHG	VAT	pork	GBR	-1.46
chg	GHG	VAT	pork	GRC	-0.05
chg	GHG	VAT	pork	HRV	-0.08
chg	GHG	VAT	pork	HUN	-0.18
chg	GHG	VAT	pork	IRL	-0.01
chg	GHG	VAT	pork	ITA	-0.88
chg	GHG	VAT	pork	LTU	0
chg	GHG	VAT	pork	LUX	-0.01
chg	GHG	VAT	pork	LVA	-0.01
chg	GHG	VAT	pork	MLT	-0.01
chg	GHG	VAT	pork	NLD	-0.31
chg	GHG	VAT	pork	POL	-1.54
chg	GHG	VAT	pork	PRT	-0.13
chg	GHG	VAT	pork	ROU	-0.39
chg	GHG	VAT	pork	SVK	-0.06
chg	GHG	VAT	pork	SVN	-0.02
chg	GHG	VAT	pork	SWE	-0.16
chg	GHG	VAT	poultry	Europe	-9.22
chg	GHG	VAT	poultry	Eastern Europe	-1.95
chg	GHG	VAT	poultry	Northern Europe	-2.6
chg	GHG	VAT	poultry	Southern Europe	-2.24
chg	GHG	VAT	poultry	Western Europe	-2.44
chg	GHG	VAT	poultry	AUT	-0.08
chg	GHG	VAT	poultry	BEL	-0.11
chg	GHG	VAT	poultry	BGR	-0.02
chg	GHG	VAT	poultry	CYP	-0.02
chg	GHG	VAT	poultry	CZE	-0.15
chg	GHG	VAT	poultry	DEU	-1.04
chg	GHG	VAT	poultry	DNK	-0.06
chg	GHG	VAT	poultry	ESP	-1.01
chg	GHG	VAT	poultry	EST	-0.01
chg	GHG	VAT	poultry	FIN	-0.08
chg	GHG	VAT	poultry	FRA	-1.08
chg	GHG	VAT	poultry	GBR	-2.28
chg	GHG	VAT	poultry	GRC	-0.08
chg	GHG	VAT	poultry	HRV	-0.04
chg	GHG	VAT	poultry	HUN	-0.18
chg	GHG	VAT	poultry	IRL	-0.04
chg	GHG	VAT	poultry	ITA	-0.85
chg	GHG	VAT	poultry	LTU	-0.02
chg	GHG	VAT	poultry	LUX	-0.01
chg	GHG	VAT	poultry	LVA	-0.01
chg	GHG	VAT	poultry	MLT	-0.01
chg	GHG	VAT	poultry	NLD	-0.12
chg	GHG	VAT	poultry	POL	-1.31
chg	GHG	VAT	poultry	PRT	-0.21
chg	GHG	VAT	poultry	ROU	-0.25
chg	GHG	VAT	poultry	SVK	-0.06
chg	GHG	VAT	poultry	SVN	-0.04
chg	GHG	VAT	poultry	SWE	-0.11
chg	GHG	VAT	eggs	Europe	-0.58
chg	GHG	VAT	eggs	Eastern Europe	-0.08
chg	GHG	VAT	eggs	Northern Europe	-0.16
chg	GHG	VAT	eggs	Southern Europe	-0.03
chg	GHG	VAT	eggs	Western Europe	-0.31
chg	GHG	VAT	eggs	AUT	0
chg	GHG	VAT	eggs	BEL	-0.02
chg	GHG	VAT	eggs	BGR	0.01
chg	GHG	VAT	eggs	CYP	0
chg	GHG	VAT	eggs	CZE	-0.01
chg	GHG	VAT	eggs	DEU	-0.12
chg	GHG	VAT	eggs	DNK	0.02
chg	GHG	VAT	eggs	ESP	0.02
chg	GHG	VAT	eggs	EST	0
chg	GHG	VAT	eggs	FIN	-0.01
chg	GHG	VAT	eggs	FRA	-0.15
chg	GHG	VAT	eggs	GBR	-0.16
chg	GHG	VAT	eggs	GRC	0
chg	GHG	VAT	eggs	HRV	0
chg	GHG	VAT	eggs	HUN	0
chg	GHG	VAT	eggs	IRL	0
chg	GHG	VAT	eggs	ITA	-0.04
chg	GHG	VAT	eggs	LTU	0
chg	GHG	VAT	eggs	LUX	0
chg	GHG	VAT	eggs	LVA	0
chg	GHG	VAT	eggs	MLT	0
chg	GHG	VAT	eggs	NLD	-0.02
chg	GHG	VAT	eggs	POL	-0.07
chg	GHG	VAT	eggs	PRT	-0.01
chg	GHG	VAT	eggs	ROU	-0.01
chg	GHG	VAT	eggs	SVK	0
chg	GHG	VAT	eggs	SVN	0
chg	GHG	VAT	eggs	SWE	-0.01
chg	GHG	VAT	milk	Europe	-17.11
chg	GHG	VAT	milk	Eastern Europe	-2.94
chg	GHG	VAT	milk	Northern Europe	-4.91
chg	GHG	VAT	milk	Southern Europe	-1.89
chg	GHG	VAT	milk	Western Europe	-7.37
chg	GHG	VAT	milk	AUT	-0.27
chg	GHG	VAT	milk	BEL	-0.5
chg	GHG	VAT	milk	BGR	0.07
chg	GHG	VAT	milk	CYP	-0.04
chg	GHG	VAT	milk	CZE	-0.22
chg	GHG	VAT	milk	DEU	-3.12
chg	GHG	VAT	milk	DNK	0.09
chg	GHG	VAT	milk	ESP	0.06
chg	GHG	VAT	milk	EST	0.03
chg	GHG	VAT	milk	FIN	-0.22
chg	GHG	VAT	milk	FRA	-2.74
chg	GHG	VAT	milk	GBR	-4.13
chg	GHG	VAT	milk	GRC	-0.19
chg	GHG	VAT	milk	HRV	-0.15
chg	GHG	VAT	milk	HUN	-0.4
chg	GHG	VAT	milk	IRL	-0.26
chg	GHG	VAT	milk	ITA	-1.23
chg	GHG	VAT	milk	LTU	0.03
chg	GHG	VAT	milk	LUX	-0.02
chg	GHG	VAT	milk	LVA	-0.04
chg	GHG	VAT	milk	MLT	-0.01
chg	GHG	VAT	milk	NLD	-0.73
chg	GHG	VAT	milk	POL	-1.72
chg	GHG	VAT	milk	PRT	-0.3
chg	GHG	VAT	milk	ROU	-0.59
chg	GHG	VAT	milk	SVK	-0.07
chg	GHG	VAT	milk	SVN	-0.06
chg	GHG	VAT	milk	SWE	-0.4
chg	GHG	VAT	other	Europe	-1.27
chg	GHG	VAT	other	Eastern Europe	-0.21
chg	GHG	VAT	other	Northern Europe	-0.38
chg	GHG	VAT	other	Southern Europe	-0.11
chg	GHG	VAT	other	Western Europe	-0.56
chg	GHG	VAT	other	AUT	0
chg	GHG	VAT	other	BEL	-0.03
chg	GHG	VAT	other	BGR	0.03
chg	GHG	VAT	other	CYP	0
chg	GHG	VAT	other	CZE	-0.02
chg	GHG	VAT	other	DEU	-0.25
chg	GHG	VAT	other	DNK	0.03
chg	GHG	VAT	other	ESP	0.04
chg	GHG	VAT	other	EST	0.01
chg	GHG	VAT	other	FIN	-0.02
chg	GHG	VAT	other	FRA	-0.24
chg	GHG	VAT	other	GBR	-0.34
chg	GHG	VAT	other	GRC	0
chg	GHG	VAT	other	HRV	0
chg	GHG	VAT	other	HUN	0
chg	GHG	VAT	other	IRL	-0.03
chg	GHG	VAT	other	ITA	-0.12
chg	GHG	VAT	other	LTU	0.01
chg	GHG	VAT	other	LUX	0
chg	GHG	VAT	other	LVA	0
chg	GHG	VAT	other	MLT	0
chg	GHG	VAT	other	NLD	-0.03
chg	GHG	VAT	other	POL	-0.22
chg	GHG	VAT	other	PRT	-0.02
chg	GHG	VAT	other	ROU	-0.01
chg	GHG	VAT	other	SVK	0
chg	GHG	VAT	other	SVN	0
chg	GHG	VAT	other	SWE	-0.04
chg	GHG	VAT	seafood	Europe	-0.15
chg	GHG	VAT	seafood	Eastern Europe	0
chg	GHG	VAT	seafood	Northern Europe	-0.07
chg	GHG	VAT	seafood	Southern Europe	0.02
chg	GHG	VAT	seafood	Western Europe	-0.1
chg	GHG	VAT	seafood	AUT	0
chg	GHG	VAT	seafood	BEL	0
chg	GHG	VAT	seafood	BGR	0
chg	GHG	VAT	seafood	CYP	0
chg	GHG	VAT	seafood	CZE	0
chg	GHG	VAT	seafood	DEU	-0.01
chg	GHG	VAT	seafood	DNK	0.01
chg	GHG	VAT	seafood	ESP	0.04
chg	GHG	VAT	seafood	EST	0
chg	GHG	VAT	seafood	FIN	0
chg	GHG	VAT	seafood	FRA	-0.08
chg	GHG	VAT	seafood	GBR	-0.07
chg	GHG	VAT	seafood	GRC	0
chg	GHG	VAT	seafood	HRV	0
chg	GHG	VAT	seafood	HUN	0
chg	GHG	VAT	seafood	IRL	0
chg	GHG	VAT	seafood	ITA	-0.02
chg	GHG	VAT	seafood	LTU	0
chg	GHG	VAT	seafood	LUX	0
chg	GHG	VAT	seafood	LVA	0
chg	GHG	VAT	seafood	MLT	0
chg	GHG	VAT	seafood	NLD	-0.01
chg	GHG	VAT	seafood	POL	-0.01
chg	GHG	VAT	seafood	PRT	0
chg	GHG	VAT	seafood	ROU	0
chg	GHG	VAT	seafood	SVK	0
chg	GHG	VAT	seafood	SVN	0
chg	GHG	VAT	seafood	SWE	-0.01
chg	GHG	VAT	grains	Europe	-2.23
chg	GHG	VAT	grains	Eastern Europe	-0.35
chg	GHG	VAT	grains	Northern Europe	-0.72
chg	GHG	VAT	grains	Southern Europe	-0.16
chg	GHG	VAT	grains	Western Europe	-1
chg	GHG	VAT	grains	AUT	-0.01
chg	GHG	VAT	grains	BEL	-0.06
chg	GHG	VAT	grains	BGR	0.04
chg	GHG	VAT	grains	CYP	0
chg	GHG	VAT	grains	CZE	-0.02
chg	GHG	VAT	grains	DEU	-0.33
chg	GHG	VAT	grains	DNK	0.04
chg	GHG	VAT	grains	ESP	0.01
chg	GHG	VAT	grains	EST	0
chg	GHG	VAT	grains	FIN	-0.02
chg	GHG	VAT	grains	FRA	-0.56
chg	GHG	VAT	grains	GBR	-0.7
chg	GHG	VAT	grains	GRC	0
chg	GHG	VAT	grains	HRV	0
chg	GHG	VAT	grains	HUN	-0.01
chg	GHG	VAT	grains	IRL	0
chg	GHG	VAT	grains	ITA	-0.14
chg	GHG	VAT	grains	LTU	0.02
chg	GHG	VAT	grains	LUX	0
chg	GHG	VAT	grains	LVA	0
chg	GHG	VAT	grains	MLT	0
chg	GHG	VAT	grains	NLD	-0.04
chg	GHG	VAT	grains	POL	-0.34
chg	GHG	VAT	grains	PRT	-0.02
chg	GHG	VAT	grains	ROU	-0.03
chg	GHG	VAT	grains	SVK	0.01
chg	GHG	VAT	grains	SVN	0
chg	GHG	VAT	grains	SWE	-0.05
chg	GHG	VAT	oils_fats	Europe	-0.83
chg	GHG	VAT	oils_fats	Eastern Europe	-0.09
chg	GHG	VAT	oils_fats	Northern Europe	-0.18
chg	GHG	VAT	oils_fats	Southern Europe	-0.11
chg	GHG	VAT	oils_fats	Western Europe	-0.45
chg	GHG	VAT	oils_fats	AUT	0.01
chg	GHG	VAT	oils_fats	BEL	-0.03
chg	GHG	VAT	oils_fats	BGR	0.01
chg	GHG	VAT	oils_fats	CYP	0
chg	GHG	VAT	oils_fats	CZE	0
chg	GHG	VAT	oils_fats	DEU	-0.2
chg	GHG	VAT	oils_fats	DNK	0
chg	GHG	VAT	oils_fats	ESP	-0.02
chg	GHG	VAT	oils_fats	EST	0
chg	GHG	VAT	oils_fats	FIN	-0.01
chg	GHG	VAT	oils_fats	FRA	-0.2
chg	GHG	VAT	oils_fats	GBR	-0.16
chg	GHG	VAT	oils_fats	GRC	-0.01
chg	GHG	VAT	oils_fats	HRV	-0.01
chg	GHG	VAT	oils_fats	HUN	0
chg	GHG	VAT	oils_fats	IRL	0
chg	GHG	VAT	oils_fats	ITA	-0.06
chg	GHG	VAT	oils_fats	LTU	0
chg	GHG	VAT	oils_fats	LUX	0
chg	GHG	VAT	oils_fats	LVA	0
chg	GHG	VAT	oils_fats	MLT	0
chg	GHG	VAT	oils_fats	NLD	-0.03
chg	GHG	VAT	oils_fats	POL	-0.09
chg	GHG	VAT	oils_fats	PRT	-0.02
chg	GHG	VAT	oils_fats	ROU	0
chg	GHG	VAT	oils_fats	SVK	0
chg	GHG	VAT	oils_fats	SVN	0
chg	GHG	VAT	oils_fats	SWE	-0.01
chg	GHG	VAT	beef_lamb	Europe	-23.91
chg	GHG	VAT	beef_lamb	Eastern Europe	-0.89
chg	GHG	VAT	beef_lamb	Northern Europe	-7.84
chg	GHG	VAT	beef_lamb	Southern Europe	-5.09
chg	GHG	VAT	beef_lamb	Western Europe	-10.09
chg	GHG	VAT	beef_lamb	AUT	-0.4
chg	GHG	VAT	beef_lamb	BEL	-0.69
chg	GHG	VAT	beef_lamb	BGR	0.04
chg	GHG	VAT	beef_lamb	CYP	-0.03
chg	GHG	VAT	beef_lamb	CZE	-0.23
chg	GHG	VAT	beef_lamb	DEU	-3.22
chg	GHG	VAT	beef_lamb	DNK	0.06
chg	GHG	VAT	beef_lamb	ESP	-1.71
chg	GHG	VAT	beef_lamb	EST	0.01
chg	GHG	VAT	beef_lamb	FIN	-0.16
chg	GHG	VAT	beef_lamb	FRA	-5
chg	GHG	VAT	beef_lamb	GBR	-7.01
chg	GHG	VAT	beef_lamb	GRC	-0.27
chg	GHG	VAT	beef_lamb	HRV	-0.1
chg	GHG	VAT	beef_lamb	HUN	-0.06
chg	GHG	VAT	beef_lamb	IRL	-0.17
chg	GHG	VAT	beef_lamb	ITA	-2.39
chg	GHG	VAT	beef_lamb	LTU	0.01
chg	GHG	VAT	beef_lamb	LUX	-0.05
chg	GHG	VAT	beef_lamb	LVA	0
chg	GHG	VAT	beef_lamb	MLT	-0.04
chg	GHG	VAT	beef_lamb	NLD	-0.74
chg	GHG	VAT	beef_lamb	POL	-0.26
chg	GHG	VAT	beef_lamb	PRT	-0.49
chg	GHG	VAT	beef_lamb	ROU	-0.35
chg	GHG	VAT	beef_lamb	SVK	-0.02
chg	GHG	VAT	beef_lamb	SVN	-0.09
chg	GHG	VAT	beef_lamb	SWE	-0.57
chg	GHG	ASF	all-fg	Europe	-73.78
chg	GHG	ASF	all-fg	Eastern Europe	-10.39
chg	GHG	ASF	all-fg	Northern Europe	-19.48
chg	GHG	ASF	all-fg	Southern Europe	-15.1
chg	GHG	ASF	all-fg	Western Europe	-28.81
chg	GHG	ASF	all-fg	AUT	-1.07
chg	GHG	ASF	all-fg	BEL	-1.9
chg	GHG	ASF	all-fg	CYP	-0.13
chg	GHG	ASF	all-fg	CZE	-1
chg	GHG	ASF	all-fg	DEU	-11.26
chg	GHG	ASF	all-fg	ESP	-4.7
chg	GHG	ASF	all-fg	FIN	-0.71
chg	GHG	ASF	all-fg	FRA	-12.16
chg	GHG	ASF	all-fg	GBR	-16.48
chg	GHG	ASF	all-fg	GRC	-1.23
chg	GHG	ASF	all-fg	HRV	-0.52
chg	GHG	ASF	all-fg	HUN	-1.34
chg	GHG	ASF	all-fg	IRL	-0.61
chg	GHG	ASF	all-fg	ITA	-6.86
chg	GHG	ASF	all-fg	LUX	-0.1
chg	GHG	ASF	all-fg	LVA	-0.09
chg	GHG	ASF	all-fg	MLT	-0.07
chg	GHG	ASF	all-fg	NLD	-2.32
chg	GHG	ASF	all-fg	POL	-5.93
chg	GHG	ASF	all-fg	PRT	-1.45
chg	GHG	ASF	all-fg	ROU	-1.84
chg	GHG	ASF	all-fg	SVK	-0.28
chg	GHG	ASF	all-fg	SVN	-0.26
chg	GHG	ASF	all-fg	SWE	-1.6
chg	GHG	ASF	roots	Europe	0.74
chg	GHG	ASF	roots	Eastern Europe	0.13
chg	GHG	ASF	roots	Northern Europe	0.21
chg	GHG	ASF	roots	Southern Europe	0.13
chg	GHG	ASF	roots	Western Europe	0.28
chg	GHG	ASF	roots	AUT	0.01
chg	GHG	ASF	roots	BEL	0.03
chg	GHG	ASF	roots	CYP	0
chg	GHG	ASF	roots	CZE	0.01
chg	GHG	ASF	roots	DEU	0.12
chg	GHG	ASF	roots	ESP	0.05
chg	GHG	ASF	roots	FIN	0.01
chg	GHG	ASF	roots	FRA	0.09
chg	GHG	ASF	roots	GBR	0.19
chg	GHG	ASF	roots	GRC	0.01
chg	GHG	ASF	roots	HRV	0
chg	GHG	ASF	roots	HUN	0.01
chg	GHG	ASF	roots	IRL	0
chg	GHG	ASF	roots	ITA	0.05
chg	GHG	ASF	roots	LUX	0
chg	GHG	ASF	roots	LVA	0
chg	GHG	ASF	roots	MLT	0
chg	GHG	ASF	roots	NLD	0.04
chg	GHG	ASF	roots	POL	0.08
chg	GHG	ASF	roots	PRT	0.01
chg	GHG	ASF	roots	ROU	0.03
chg	GHG	ASF	roots	SVK	0
chg	GHG	ASF	roots	SVN	0
chg	GHG	ASF	roots	SWE	0.01
chg	GHG	ASF	legumes	Europe	-0.04
chg	GHG	ASF	legumes	Eastern Europe	0
chg	GHG	ASF	legumes	Northern Europe	-0.01
chg	GHG	ASF	legumes	Southern Europe	-0.02
chg	GHG	ASF	legumes	Western Europe	-0.01
chg	GHG	ASF	legumes	AUT	0
chg	GHG	ASF	legumes	BEL	0
chg	GHG	ASF	legumes	CYP	0
chg	GHG	ASF	legumes	CZE	0
chg	GHG	ASF	legumes	DEU	0
chg	GHG	ASF	legumes	ESP	-0.01
chg	GHG	ASF	legumes	FIN	0
chg	GHG	ASF	legumes	FRA	0
chg	GHG	ASF	legumes	GBR	-0.01
chg	GHG	ASF	legumes	GRC	0
chg	GHG	ASF	legumes	HRV	0
chg	GHG	ASF	legumes	HUN	0
chg	GHG	ASF	legumes	IRL	0
chg	GHG	ASF	legumes	ITA	-0.01
chg	GHG	ASF	legumes	LUX	0
chg	GHG	ASF	legumes	LVA	0
chg	GHG	ASF	legumes	MLT	0
chg	GHG	ASF	legumes	NLD	0
chg	GHG	ASF	legumes	POL	0
chg	GHG	ASF	legumes	PRT	0
chg	GHG	ASF	legumes	ROU	0
chg	GHG	ASF	legumes	SVK	0
chg	GHG	ASF	legumes	SVN	0
chg	GHG	ASF	legumes	SWE	0
chg	GHG	ASF	nuts_seeds	Europe	0
chg	GHG	ASF	nuts_seeds	Eastern Europe	0
chg	GHG	ASF	nuts_seeds	Northern Europe	-0.01
chg	GHG	ASF	nuts_seeds	Southern Europe	0.01
chg	GHG	ASF	nuts_seeds	Western Europe	0
chg	GHG	ASF	nuts_seeds	AUT	0
chg	GHG	ASF	nuts_seeds	BEL	0
chg	GHG	ASF	nuts_seeds	CYP	0
chg	GHG	ASF	nuts_seeds	CZE	0
chg	GHG	ASF	nuts_seeds	DEU	0
chg	GHG	ASF	nuts_seeds	ESP	0.01
chg	GHG	ASF	nuts_seeds	FIN	0
chg	GHG	ASF	nuts_seeds	FRA	0
chg	GHG	ASF	nuts_seeds	GBR	-0.01
chg	GHG	ASF	nuts_seeds	GRC	0
chg	GHG	ASF	nuts_seeds	HRV	0
chg	GHG	ASF	nuts_seeds	HUN	0
chg	GHG	ASF	nuts_seeds	IRL	0
chg	GHG	ASF	nuts_seeds	ITA	0.01
chg	GHG	ASF	nuts_seeds	LUX	0
chg	GHG	ASF	nuts_seeds	LVA	0
chg	GHG	ASF	nuts_seeds	MLT	0
chg	GHG	ASF	nuts_seeds	NLD	0
chg	GHG	ASF	nuts_seeds	POL	0
chg	GHG	ASF	nuts_seeds	PRT	0
chg	GHG	ASF	nuts_seeds	ROU	0
chg	GHG	ASF	nuts_seeds	SVK	0
chg	GHG	ASF	nuts_seeds	SVN	0
chg	GHG	ASF	nuts_seeds	SWE	0
chg	GHG	ASF	vegetables	Europe	-0.35
chg	GHG	ASF	vegetables	Eastern Europe	-0.06
chg	GHG	ASF	vegetables	Northern Europe	-0.1
chg	GHG	ASF	vegetables	Southern Europe	-0.08
chg	GHG	ASF	vegetables	Western Europe	-0.12
chg	GHG	ASF	vegetables	AUT	0
chg	GHG	ASF	vegetables	BEL	-0.01
chg	GHG	ASF	vegetables	CYP	0
chg	GHG	ASF	vegetables	CZE	0
chg	GHG	ASF	vegetables	DEU	-0.06
chg	GHG	ASF	vegetables	ESP	-0.02
chg	GHG	ASF	vegetables	FIN	0
chg	GHG	ASF	vegetables	FRA	-0.04
chg	GHG	ASF	vegetables	GBR	-0.08
chg	GHG	ASF	vegetables	GRC	-0.01
chg	GHG	ASF	vegetables	HRV	-0.01
chg	GHG	ASF	vegetables	HUN	-0.01
chg	GHG	ASF	vegetables	IRL	0
chg	GHG	ASF	vegetables	ITA	-0.02
chg	GHG	ASF	vegetables	LUX	0
chg	GHG	ASF	vegetables	LVA	0
chg	GHG	ASF	vegetables	MLT	0
chg	GHG	ASF	vegetables	NLD	-0.01
chg	GHG	ASF	vegetables	POL	-0.04
chg	GHG	ASF	vegetables	PRT	-0.01
chg	GHG	ASF	vegetables	ROU	0
chg	GHG	ASF	vegetables	SVK	0
chg	GHG	ASF	vegetables	SVN	0
chg	GHG	ASF	vegetables	SWE	-0.01
chg	GHG	ASF	fruits	Europe	-0.77
chg	GHG	ASF	fruits	Eastern Europe	-0.12
chg	GHG	ASF	fruits	Northern Europe	-0.12
chg	GHG	ASF	fruits	Southern Europe	-0.21
chg	GHG	ASF	fruits	Western Europe	-0.32
chg	GHG	ASF	fruits	AUT	0
chg	GHG	ASF	fruits	BEL	-0.02
chg	GHG	ASF	fruits	CYP	0
chg	GHG	ASF	fruits	CZE	-0.01
chg	GHG	ASF	fruits	DEU	-0.16
chg	GHG	ASF	fruits	ESP	-0.02
chg	GHG	ASF	fruits	FIN	-0.01
chg	GHG	ASF	fruits	FRA	-0.1
chg	GHG	ASF	fruits	GBR	-0.09
chg	GHG	ASF	fruits	GRC	-0.04
chg	GHG	ASF	fruits	HRV	-0.01
chg	GHG	ASF	fruits	HUN	-0.01
chg	GHG	ASF	fruits	IRL	-0.01
chg	GHG	ASF	fruits	ITA	-0.11
chg	GHG	ASF	fruits	LUX	0
chg	GHG	ASF	fruits	LVA	0
chg	GHG	ASF	fruits	MLT	0
chg	GHG	ASF	fruits	NLD	-0.04
chg	GHG	ASF	fruits	POL	-0.08
chg	GHG	ASF	fruits	PRT	-0.02
chg	GHG	ASF	fruits	ROU	-0.02
chg	GHG	ASF	fruits	SVK	0
chg	GHG	ASF	fruits	SVN	0
chg	GHG	ASF	fruits	SWE	-0.01
chg	GHG	ASF	sugar	Europe	-0.73
chg	GHG	ASF	sugar	Eastern Europe	-0.16
chg	GHG	ASF	sugar	Northern Europe	-0.16
chg	GHG	ASF	sugar	Southern Europe	-0.14
chg	GHG	ASF	sugar	Western Europe	-0.26
chg	GHG	ASF	sugar	AUT	0
chg	GHG	ASF	sugar	BEL	-0.02
chg	GHG	ASF	sugar	CYP	0
chg	GHG	ASF	sugar	CZE	-0.01
chg	GHG	ASF	sugar	DEU	-0.11
chg	GHG	ASF	sugar	ESP	-0.02
chg	GHG	ASF	sugar	FIN	-0.01
chg	GHG	ASF	sugar	FRA	-0.1
chg	GHG	ASF	sugar	GBR	-0.12
chg	GHG	ASF	sugar	GRC	-0.01
chg	GHG	ASF	sugar	HRV	-0.01
chg	GHG	ASF	sugar	HUN	-0.02
chg	GHG	ASF	sugar	IRL	-0.01
chg	GHG	ASF	sugar	ITA	-0.08
chg	GHG	ASF	sugar	LUX	0
chg	GHG	ASF	sugar	LVA	0
chg	GHG	ASF	sugar	MLT	0
chg	GHG	ASF	sugar	NLD	-0.03
chg	GHG	ASF	sugar	POL	-0.12
chg	GHG	ASF	sugar	PRT	-0.01
chg	GHG	ASF	sugar	ROU	-0.01
chg	GHG	ASF	sugar	SVK	-0.01
chg	GHG	ASF	sugar	SVN	0
chg	GHG	ASF	sugar	SWE	-0.02
chg	GHG	ASF	pork	Europe	-10.31
chg	GHG	ASF	pork	Eastern Europe	-2.44
chg	GHG	ASF	pork	Northern Europe	-1.71
chg	GHG	ASF	pork	Southern Europe	-2.28
chg	GHG	ASF	pork	Western Europe	-3.88
chg	GHG	ASF	pork	AUT	-0.2
chg	GHG	ASF	pork	BEL	-0.3
chg	GHG	ASF	pork	CYP	-0.03
chg	GHG	ASF	pork	CZE	-0.19
chg	GHG	ASF	pork	DEU	-1.69
chg	GHG	ASF	pork	ESP	-1.04
chg	GHG	ASF	pork	FIN	-0.07
chg	GHG	ASF	pork	FRA	-1.4
chg	GHG	ASF	pork	GBR	-1.46
chg	GHG	ASF	pork	GRC	-0.09
chg	GHG	ASF	pork	HRV	-0.09
chg	GHG	ASF	pork	HUN	-0.22
chg	GHG	ASF	pork	IRL	-0.01
chg	GHG	ASF	pork	ITA	-0.89
chg	GHG	ASF	pork	LUX	-0.01
chg	GHG	ASF	pork	LVA	-0.01
chg	GHG	ASF	pork	MLT	-0.01
chg	GHG	ASF	pork	NLD	-0.28
chg	GHG	ASF	pork	POL	-1.57
chg	GHG	ASF	pork	PRT	-0.14
chg	GHG	ASF	pork	ROU	-0.4
chg	GHG	ASF	pork	SVK	-0.06
chg	GHG	ASF	pork	SVN	-0.03
chg	GHG	ASF	pork	SWE	-0.16
chg	GHG	ASF	poultry	Europe	-8.35
chg	GHG	ASF	poultry	Eastern Europe	-1.86
chg	GHG	ASF	poultry	Northern Europe	-2.44
chg	GHG	ASF	poultry	Southern Europe	-1.84
chg	GHG	ASF	poultry	Western Europe	-2.21
chg	GHG	ASF	poultry	AUT	-0.05
chg	GHG	ASF	poultry	BEL	-0.1
chg	GHG	ASF	poultry	CYP	-0.02
chg	GHG	ASF	poultry	CZE	-0.12
chg	GHG	ASF	poultry	DEU	-0.93
chg	GHG	ASF	poultry	ESP	-0.76
chg	GHG	ASF	poultry	FIN	-0.06
chg	GHG	ASF	poultry	FRA	-1.02
chg	GHG	ASF	poultry	GBR	-2.28
chg	GHG	ASF	poultry	GRC	-0.09
chg	GHG	ASF	poultry	HRV	-0.04
chg	GHG	ASF	poultry	HUN	-0.23
chg	GHG	ASF	poultry	IRL	-0.02
chg	GHG	ASF	poultry	ITA	-0.72
chg	GHG	ASF	poultry	LUX	-0.01
chg	GHG	ASF	poultry	LVA	-0.01
chg	GHG	ASF	poultry	MLT	-0.01
chg	GHG	ASF	poultry	NLD	-0.1
chg	GHG	ASF	poultry	POL	-1.27
chg	GHG	ASF	poultry	PRT	-0.19
chg	GHG	ASF	poultry	ROU	-0.19
chg	GHG	ASF	poultry	SVK	-0.04
chg	GHG	ASF	poultry	SVN	-0.04
chg	GHG	ASF	poultry	SWE	-0.08
chg	GHG	ASF	eggs	Europe	-0.98
chg	GHG	ASF	eggs	Eastern Europe	-0.16
chg	GHG	ASF	eggs	Northern Europe	-0.2
chg	GHG	ASF	eggs	Southern Europe	-0.18
chg	GHG	ASF	eggs	Western Europe	-0.44
chg	GHG	ASF	eggs	AUT	-0.01
chg	GHG	ASF	eggs	BEL	-0.03
chg	GHG	ASF	eggs	CYP	0
chg	GHG	ASF	eggs	CZE	-0.01
chg	GHG	ASF	eggs	DEU	-0.18
chg	GHG	ASF	eggs	ESP	-0.05
chg	GHG	ASF	eggs	FIN	-0.01
chg	GHG	ASF	eggs	FRA	-0.17
chg	GHG	ASF	eggs	GBR	-0.16
chg	GHG	ASF	eggs	GRC	-0.01
chg	GHG	ASF	eggs	HRV	-0.01
chg	GHG	ASF	eggs	HUN	-0.03
chg	GHG	ASF	eggs	IRL	-0.01
chg	GHG	ASF	eggs	ITA	-0.09
chg	GHG	ASF	eggs	LUX	0
chg	GHG	ASF	eggs	LVA	0
chg	GHG	ASF	eggs	MLT	0
chg	GHG	ASF	eggs	NLD	-0.05
chg	GHG	ASF	eggs	POL	-0.09
chg	GHG	ASF	eggs	PRT	-0.02
chg	GHG	ASF	eggs	ROU	-0.03
chg	GHG	ASF	eggs	SVK	0
chg	GHG	ASF	eggs	SVN	0
chg	GHG	ASF	eggs	SWE	-0.02
chg	GHG	ASF	milk	Europe	-19.57
chg	GHG	ASF	milk	Eastern Europe	-3.43
chg	GHG	ASF	milk	Northern Europe	-5.22
chg	GHG	ASF	milk	Southern Europe	-2.86
chg	GHG	ASF	milk	Western Europe	-8.05
chg	GHG	ASF	milk	AUT	-0.31
chg	GHG	ASF	milk	BEL	-0.52
chg	GHG	ASF	milk	CYP	-0.04
chg	GHG	ASF	milk	CZE	-0.27
chg	GHG	ASF	milk	DEU	-3.49
chg	GHG	ASF	milk	ESP	-0.3
chg	GHG	ASF	milk	FIN	-0.27
chg	GHG	ASF	milk	FRA	-2.88
chg	GHG	ASF	milk	GBR	-4.15
chg	GHG	ASF	milk	GRC	-0.33
chg	GHG	ASF	milk	HRV	-0.18
chg	GHG	ASF	milk	HUN	-0.55
chg	GHG	ASF	milk	IRL	-0.3
chg	GHG	ASF	milk	ITA	-1.63
chg	GHG	ASF	milk	LUX	-0.02
chg	GHG	ASF	milk	LVA	-0.05
chg	GHG	ASF	milk	MLT	-0.01
chg	GHG	ASF	milk	NLD	-0.83
chg	GHG	ASF	milk	POL	-1.81
chg	GHG	ASF	milk	PRT	-0.35
chg	GHG	ASF	milk	ROU	-0.7
chg	GHG	ASF	milk	SVK	-0.11
chg	GHG	ASF	milk	SVN	-0.07
chg	GHG	ASF	milk	SWE	-0.46
chg	GHG	ASF	other	Europe	-2.14
chg	GHG	ASF	other	Eastern Europe	-0.42
chg	GHG	ASF	other	Northern Europe	-0.48
chg	GHG	ASF	other	Southern Europe	-0.44
chg	GHG	ASF	other	Western Europe	-0.81
chg	GHG	ASF	other	AUT	-0.01
chg	GHG	ASF	other	BEL	-0.04
chg	GHG	ASF	other	CYP	0
chg	GHG	ASF	other	CZE	-0.06
chg	GHG	ASF	other	DEU	-0.41
chg	GHG	ASF	other	ESP	-0.08
chg	GHG	ASF	other	FIN	-0.04
chg	GHG	ASF	other	FRA	-0.29
chg	GHG	ASF	other	GBR	-0.34
chg	GHG	ASF	other	GRC	-0.02
chg	GHG	ASF	other	HRV	-0.02
chg	GHG	ASF	other	HUN	-0.06
chg	GHG	ASF	other	IRL	-0.03
chg	GHG	ASF	other	ITA	-0.25
chg	GHG	ASF	other	LUX	0
chg	GHG	ASF	other	LVA	0
chg	GHG	ASF	other	MLT	0
chg	GHG	ASF	other	NLD	-0.05
chg	GHG	ASF	other	POL	-0.26
chg	GHG	ASF	other	PRT	-0.05
chg	GHG	ASF	other	ROU	-0.03
chg	GHG	ASF	other	SVK	-0.01
chg	GHG	ASF	other	SVN	-0.01
chg	GHG	ASF	other	SWE	-0.07
chg	GHG	ASF	seafood	Europe	-0.42
chg	GHG	ASF	seafood	Eastern Europe	-0.02
chg	GHG	ASF	seafood	Northern Europe	-0.09
chg	GHG	ASF	seafood	Southern Europe	-0.16
chg	GHG	ASF	seafood	Western Europe	-0.14
chg	GHG	ASF	seafood	AUT	0
chg	GHG	ASF	seafood	BEL	0
chg	GHG	ASF	seafood	CYP	0
chg	GHG	ASF	seafood	CZE	0
chg	GHG	ASF	seafood	DEU	-0.02
chg	GHG	ASF	seafood	ESP	-0.06
chg	GHG	ASF	seafood	FIN	-0.01
chg	GHG	ASF	seafood	FRA	-0.11
chg	GHG	ASF	seafood	GBR	-0.07
chg	GHG	ASF	seafood	GRC	-0.02
chg	GHG	ASF	seafood	HRV	0
chg	GHG	ASF	seafood	HUN	0
chg	GHG	ASF	seafood	IRL	0
chg	GHG	ASF	seafood	ITA	-0.07
chg	GHG	ASF	seafood	LUX	0
chg	GHG	ASF	seafood	LVA	0
chg	GHG	ASF	seafood	MLT	0
chg	GHG	ASF	seafood	NLD	-0.01
chg	GHG	ASF	seafood	POL	-0.01
chg	GHG	ASF	seafood	PRT	-0.01
chg	GHG	ASF	seafood	ROU	0
chg	GHG	ASF	seafood	SVK	0
chg	GHG	ASF	seafood	SVN	0
chg	GHG	ASF	seafood	SWE	-0.01
chg	GHG	ASF	grains	Europe	-3.42
chg	GHG	ASF	grains	Eastern Europe	-0.64
chg	GHG	ASF	grains	Northern Europe	-0.84
chg	GHG	ASF	grains	Southern Europe	-0.64
chg	GHG	ASF	grains	Western Europe	-1.3
chg	GHG	ASF	grains	AUT	-0.05
chg	GHG	ASF	grains	BEL	-0.08
chg	GHG	ASF	grains	CYP	0
chg	GHG	ASF	grains	CZE	-0.05
chg	GHG	ASF	grains	DEU	-0.47
chg	GHG	ASF	grains	ESP	-0.17
chg	GHG	ASF	grains	FIN	-0.04
chg	GHG	ASF	grains	FRA	-0.63
chg	GHG	ASF	grains	GBR	-0.71
chg	GHG	ASF	grains	GRC	-0.05
chg	GHG	ASF	grains	HRV	-0.02
chg	GHG	ASF	grains	HUN	-0.09
chg	GHG	ASF	grains	IRL	0
chg	GHG	ASF	grains	ITA	-0.33
chg	GHG	ASF	grains	LUX	0
chg	GHG	ASF	grains	LVA	0
chg	GHG	ASF	grains	MLT	0
chg	GHG	ASF	grains	NLD	-0.08
chg	GHG	ASF	grains	POL	-0.39
chg	GHG	ASF	grains	PRT	-0.05
chg	GHG	ASF	grains	ROU	-0.1
chg	GHG	ASF	grains	SVK	-0.01
chg	GHG	ASF	grains	SVN	-0.01
chg	GHG	ASF	grains	SWE	-0.08
chg	GHG	ASF	oils_fats	Europe	-1.28
chg	GHG	ASF	oils_fats	Eastern Europe	-0.16
chg	GHG	ASF	oils_fats	Northern Europe	-0.19
chg	GHG	ASF	oils_fats	Southern Europe	-0.33
chg	GHG	ASF	oils_fats	Western Europe	-0.6
chg	GHG	ASF	oils_fats	AUT	-0.01
chg	GHG	ASF	oils_fats	BEL	-0.03
chg	GHG	ASF	oils_fats	CYP	0
chg	GHG	ASF	oils_fats	CZE	-0.02
chg	GHG	ASF	oils_fats	DEU	-0.29
chg	GHG	ASF	oils_fats	ESP	-0.08
chg	GHG	ASF	oils_fats	FIN	-0.01
chg	GHG	ASF	oils_fats	FRA	-0.22
chg	GHG	ASF	oils_fats	GBR	-0.16
chg	GHG	ASF	oils_fats	GRC	-0.05
chg	GHG	ASF	oils_fats	HRV	-0.01
chg	GHG	ASF	oils_fats	HUN	-0.03
chg	GHG	ASF	oils_fats	IRL	-0.01
chg	GHG	ASF	oils_fats	ITA	-0.16
chg	GHG	ASF	oils_fats	LUX	0
chg	GHG	ASF	oils_fats	LVA	0
chg	GHG	ASF	oils_fats	MLT	0
chg	GHG	ASF	oils_fats	NLD	-0.04
chg	GHG	ASF	oils_fats	POL	-0.1
chg	GHG	ASF	oils_fats	PRT	-0.03
chg	GHG	ASF	oils_fats	ROU	-0.01
chg	GHG	ASF	oils_fats	SVK	-0.01
chg	GHG	ASF	oils_fats	SVN	0
chg	GHG	ASF	oils_fats	SWE	-0.02
chg	GHG	ASF	beef_lamb	Europe	-26.18
chg	GHG	ASF	beef_lamb	Eastern Europe	-1.06
chg	GHG	ASF	beef_lamb	Northern Europe	-8.12
chg	GHG	ASF	beef_lamb	Southern Europe	-6.06
chg	GHG	ASF	beef_lamb	Western Europe	-10.94
chg	GHG	ASF	beef_lamb	AUT	-0.44
chg	GHG	ASF	beef_lamb	BEL	-0.78
chg	GHG	ASF	beef_lamb	CYP	-0.03
chg	GHG	ASF	beef_lamb	CZE	-0.27
chg	GHG	ASF	beef_lamb	DEU	-3.55
chg	GHG	ASF	beef_lamb	ESP	-2.14
chg	GHG	ASF	beef_lamb	FIN	-0.2
chg	GHG	ASF	beef_lamb	FRA	-5.27
chg	GHG	ASF	beef_lamb	GBR	-7.03
chg	GHG	ASF	beef_lamb	GRC	-0.51
chg	GHG	ASF	beef_lamb	HRV	-0.12
chg	GHG	ASF	beef_lamb	HUN	-0.11
chg	GHG	ASF	beef_lamb	IRL	-0.21
chg	GHG	ASF	beef_lamb	ITA	-2.56
chg	GHG	ASF	beef_lamb	LUX	-0.05
chg	GHG	ASF	beef_lamb	LVA	-0.01
chg	GHG	ASF	beef_lamb	MLT	-0.04
chg	GHG	ASF	beef_lamb	NLD	-0.86
chg	GHG	ASF	beef_lamb	POL	-0.26
chg	GHG	ASF	beef_lamb	PRT	-0.59
chg	GHG	ASF	beef_lamb	ROU	-0.38
chg	GHG	ASF	beef_lamb	SVK	-0.04
chg	GHG	ASF	beef_lamb	SVN	-0.1
chg	GHG	ASF	beef_lamb	SWE	-0.66
chg	GHG	PLT	all-fg	Europe	11.05
chg	GHG	PLT	all-fg	Eastern Europe	2.06
chg	GHG	PLT	all-fg	Northern Europe	1.14
chg	GHG	PLT	all-fg	Southern Europe	4.62
chg	GHG	PLT	all-fg	Western Europe	3.23
chg	GHG	PLT	all-fg	AUT	0.18
chg	GHG	PLT	all-fg	BEL	0.21
chg	GHG	PLT	all-fg	BGR	0.25
chg	GHG	PLT	all-fg	CYP	0.02
chg	GHG	PLT	all-fg	CZE	0.27
chg	GHG	PLT	all-fg	DEU	1.66
chg	GHG	PLT	all-fg	DNK	0.28
chg	GHG	PLT	all-fg	ESP	1.64
chg	GHG	PLT	all-fg	EST	0.06
chg	GHG	PLT	all-fg	FIN	0.16
chg	GHG	PLT	all-fg	FRA	0.79
chg	GHG	PLT	all-fg	GBR	0.07
chg	GHG	PLT	all-fg	GRC	0.77
chg	GHG	PLT	all-fg	HRV	0.2
chg	GHG	PLT	all-fg	HUN	0.66
chg	GHG	PLT	all-fg	IRL	0.13
chg	GHG	PLT	all-fg	ITA	1.61
chg	GHG	PLT	all-fg	LTU	0.1
chg	GHG	PLT	all-fg	LUX	0
chg	GHG	PLT	all-fg	LVA	0.04
chg	GHG	PLT	all-fg	MLT	0
chg	GHG	PLT	all-fg	NLD	0.38
chg	GHG	PLT	all-fg	POL	0.32
chg	GHG	PLT	all-fg	PRT	0.34
chg	GHG	PLT	all-fg	ROU	0.4
chg	GHG	PLT	all-fg	SVK	0.15
chg	GHG	PLT	all-fg	SVN	0.06
chg	GHG	PLT	all-fg	SWE	0.29
chg	GHG	PLT	roots	Europe	-0.24
chg	GHG	PLT	roots	Eastern Europe	-0.05
chg	GHG	PLT	roots	Northern Europe	-0.03
chg	GHG	PLT	roots	Southern Europe	-0.07
chg	GHG	PLT	roots	Western Europe	-0.09
chg	GHG	PLT	roots	AUT	-0.01
chg	GHG	PLT	roots	BEL	-0.01
chg	GHG	PLT	roots	BGR	0
chg	GHG	PLT	roots	CYP	0
chg	GHG	PLT	roots	CZE	-0.01
chg	GHG	PLT	roots	DEU	-0.04
chg	GHG	PLT	roots	DNK	-0.01
chg	GHG	PLT	roots	ESP	-0.03
chg	GHG	PLT	roots	EST	0
chg	GHG	PLT	roots	FIN	-0.01
chg	GHG	PLT	roots	FRA	-0.02
chg	GHG	PLT	roots	GBR	0
chg	GHG	PLT	roots	GRC	0
chg	GHG	PLT	roots	HRV	0
chg	GHG	PLT	roots	HUN	-0.01
chg	GHG	PLT	roots	IRL	0
chg	GHG	PLT	roots	ITA	-0.03
chg	GHG	PLT	roots	LTU	0
chg	GHG	PLT	roots	LUX	0
chg	GHG	PLT	roots	LVA	0
chg	GHG	PLT	roots	MLT	0
chg	GHG	PLT	roots	NLD	-0.02
chg	GHG	PLT	roots	POL	-0.01
chg	GHG	PLT	roots	PRT	-0.01
chg	GHG	PLT	roots	ROU	-0.01
chg	GHG	PLT	roots	SVK	-0.01
chg	GHG	PLT	roots	SVN	0
chg	GHG	PLT	roots	SWE	-0.01
chg	GHG	PLT	legumes	Europe	0.19
chg	GHG	PLT	legumes	Eastern Europe	0.02
chg	GHG	PLT	legumes	Northern Europe	0.01
chg	GHG	PLT	legumes	Southern Europe	0.13
chg	GHG	PLT	legumes	Western Europe	0.03
chg	GHG	PLT	legumes	AUT	0.01
chg	GHG	PLT	legumes	BEL	0
chg	GHG	PLT	legumes	BGR	0
chg	GHG	PLT	legumes	CYP	0
chg	GHG	PLT	legumes	CZE	0
chg	GHG	PLT	legumes	DEU	0.01
chg	GHG	PLT	legumes	DNK	0
chg	GHG	PLT	legumes	ESP	0.06
chg	GHG	PLT	legumes	EST	0
chg	GHG	PLT	legumes	FIN	0
chg	GHG	PLT	legumes	FRA	0.01
chg	GHG	PLT	legumes	GBR	0
chg	GHG	PLT	legumes	GRC	0
chg	GHG	PLT	legumes	HRV	0
chg	GHG	PLT	legumes	HUN	0
chg	GHG	PLT	legumes	IRL	0
chg	GHG	PLT	legumes	ITA	0.06
chg	GHG	PLT	legumes	LTU	0
chg	GHG	PLT	legumes	LUX	0
chg	GHG	PLT	legumes	LVA	0
chg	GHG	PLT	legumes	MLT	0
chg	GHG	PLT	legumes	NLD	0
chg	GHG	PLT	legumes	POL	0
chg	GHG	PLT	legumes	PRT	0.01
chg	GHG	PLT	legumes	ROU	0
chg	GHG	PLT	legumes	SVK	0
chg	GHG	PLT	legumes	SVN	0
chg	GHG	PLT	legumes	SWE	0
chg	GHG	PLT	nuts_seeds	Europe	-0.08
chg	GHG	PLT	nuts_seeds	Eastern Europe	0.01
chg	GHG	PLT	nuts_seeds	Northern Europe	0
chg	GHG	PLT	nuts_seeds	Southern Europe	-0.09
chg	GHG	PLT	nuts_seeds	Western Europe	0
chg	GHG	PLT	nuts_seeds	AUT	0
chg	GHG	PLT	nuts_seeds	BEL	0
chg	GHG	PLT	nuts_seeds	BGR	0
chg	GHG	PLT	nuts_seeds	CYP	0
chg	GHG	PLT	nuts_seeds	CZE	0
chg	GHG	PLT	nuts_seeds	DEU	0
chg	GHG	PLT	nuts_seeds	DNK	0
chg	GHG	PLT	nuts_seeds	ESP	-0.06
chg	GHG	PLT	nuts_seeds	EST	0
chg	GHG	PLT	nuts_seeds	FIN	0
chg	GHG	PLT	nuts_seeds	FRA	0
chg	GHG	PLT	nuts_seeds	GBR	0
chg	GHG	PLT	nuts_seeds	GRC	0
chg	GHG	PLT	nuts_seeds	HRV	0
chg	GHG	PLT	nuts_seeds	HUN	0
chg	GHG	PLT	nuts_seeds	IRL	0
chg	GHG	PLT	nuts_seeds	ITA	-0.03
chg	GHG	PLT	nuts_seeds	LTU	0
chg	GHG	PLT	nuts_seeds	LUX	0
chg	GHG	PLT	nuts_seeds	LVA	0
chg	GHG	PLT	nuts_seeds	MLT	0
chg	GHG	PLT	nuts_seeds	NLD	0
chg	GHG	PLT	nuts_seeds	POL	0
chg	GHG	PLT	nuts_seeds	PRT	0
chg	GHG	PLT	nuts_seeds	ROU	0
chg	GHG	PLT	nuts_seeds	SVK	0
chg	GHG	PLT	nuts_seeds	SVN	0
chg	GHG	PLT	nuts_seeds	SWE	0
chg	GHG	PLT	vegetables	Europe	1.56
chg	GHG	PLT	vegetables	Eastern Europe	0.34
chg	GHG	PLT	vegetables	Northern Europe	0.18
chg	GHG	PLT	vegetables	Southern Europe	0.64
chg	GHG	PLT	vegetables	Western Europe	0.41
chg	GHG	PLT	vegetables	AUT	0.05
chg	GHG	PLT	vegetables	BEL	0.03
chg	GHG	PLT	vegetables	BGR	0.04
chg	GHG	PLT	vegetables	CYP	0
chg	GHG	PLT	vegetables	CZE	0.04
chg	GHG	PLT	vegetables	DEU	0.2
chg	GHG	PLT	vegetables	DNK	0.06
chg	GHG	PLT	vegetables	ESP	0.29
chg	GHG	PLT	vegetables	EST	0.01
chg	GHG	PLT	vegetables	FIN	0.02
chg	GHG	PLT	vegetables	FRA	0.09
chg	GHG	PLT	vegetables	GBR	0.01
chg	GHG	PLT	vegetables	GRC	0.06
chg	GHG	PLT	vegetables	HRV	0.06
chg	GHG	PLT	vegetables	HUN	0.06
chg	GHG	PLT	vegetables	IRL	0.01
chg	GHG	PLT	vegetables	ITA	0.17
chg	GHG	PLT	vegetables	LTU	0.02
chg	GHG	PLT	vegetables	LUX	0
chg	GHG	PLT	vegetables	LVA	0.01
chg	GHG	PLT	vegetables	MLT	0
chg	GHG	PLT	vegetables	NLD	0.04
chg	GHG	PLT	vegetables	POL	0.07
chg	GHG	PLT	vegetables	PRT	0.05
chg	GHG	PLT	vegetables	ROU	0.1
chg	GHG	PLT	vegetables	SVK	0.02
chg	GHG	PLT	vegetables	SVN	0.01
chg	GHG	PLT	vegetables	SWE	0.04
chg	GHG	PLT	fruits	Europe	1.82
chg	GHG	PLT	fruits	Eastern Europe	0.29
chg	GHG	PLT	fruits	Northern Europe	0.17
chg	GHG	PLT	fruits	Southern Europe	0.88
chg	GHG	PLT	fruits	Western Europe	0.47
chg	GHG	PLT	fruits	AUT	0.04
chg	GHG	PLT	fruits	BEL	0.02
chg	GHG	PLT	fruits	BGR	0.03
chg	GHG	PLT	fruits	CYP	0
chg	GHG	PLT	fruits	CZE	0.03
chg	GHG	PLT	fruits	DEU	0.25
chg	GHG	PLT	fruits	DNK	0.05
chg	GHG	PLT	fruits	ESP	0.32
chg	GHG	PLT	fruits	EST	0.01
chg	GHG	PLT	fruits	FIN	0.02
chg	GHG	PLT	fruits	FRA	0.1
chg	GHG	PLT	fruits	GBR	0
chg	GHG	PLT	fruits	GRC	0.09
chg	GHG	PLT	fruits	HRV	0.01
chg	GHG	PLT	fruits	HUN	0.07
chg	GHG	PLT	fruits	IRL	0.05
chg	GHG	PLT	fruits	ITA	0.39
chg	GHG	PLT	fruits	LTU	0.01
chg	GHG	PLT	fruits	LUX	0
chg	GHG	PLT	fruits	LVA	0.01
chg	GHG	PLT	fruits	MLT	0
chg	GHG	PLT	fruits	NLD	0.07
chg	GHG	PLT	fruits	POL	0.05
chg	GHG	PLT	fruits	PRT	0.05
chg	GHG	PLT	fruits	ROU	0.09
chg	GHG	PLT	fruits	SVK	0.03
chg	GHG	PLT	fruits	SVN	0.01
chg	GHG	PLT	fruits	SWE	0.02
chg	GHG	PLT	sugar	Europe	0.28
chg	GHG	PLT	sugar	Eastern Europe	0.06
chg	GHG	PLT	sugar	Northern Europe	0.04
chg	GHG	PLT	sugar	Southern Europe	0.11
chg	GHG	PLT	sugar	Western Europe	0.08
chg	GHG	PLT	sugar	AUT	0
chg	GHG	PLT	sugar	BEL	0
chg	GHG	PLT	sugar	BGR	0
chg	GHG	PLT	sugar	CYP	0
chg	GHG	PLT	sugar	CZE	0.01
chg	GHG	PLT	sugar	DEU	0.05
chg	GHG	PLT	sugar	DNK	0.01
chg	GHG	PLT	sugar	ESP	0.03
chg	GHG	PLT	sugar	EST	0
chg	GHG	PLT	sugar	FIN	0.01
chg	GHG	PLT	sugar	FRA	0.02
chg	GHG	PLT	sugar	GBR	0
chg	GHG	PLT	sugar	GRC	0.01
chg	GHG	PLT	sugar	HRV	0.01
chg	GHG	PLT	sugar	HUN	0.02
chg	GHG	PLT	sugar	IRL	0
chg	GHG	PLT	sugar	ITA	0.04
chg	GHG	PLT	sugar	LTU	0.01
chg	GHG	PLT	sugar	LUX	0
chg	GHG	PLT	sugar	LVA	0
chg	GHG	PLT	sugar	MLT	0
chg	GHG	PLT	sugar	NLD	0.01
chg	GHG	PLT	sugar	POL	0.02
chg	GHG	PLT	sugar	PRT	0
chg	GHG	PLT	sugar	ROU	0.01
chg	GHG	PLT	sugar	SVK	0.01
chg	GHG	PLT	sugar	SVN	0
chg	GHG	PLT	sugar	SWE	0.01
chg	GHG	PLT	pork	Europe	0.05
chg	GHG	PLT	pork	Eastern Europe	0.1
chg	GHG	PLT	pork	Northern Europe	-0.01
chg	GHG	PLT	pork	Southern Europe	-0.02
chg	GHG	PLT	pork	Western Europe	-0.03
chg	GHG	PLT	pork	AUT	-0.03
chg	GHG	PLT	pork	BEL	0
chg	GHG	PLT	pork	BGR	0
chg	GHG	PLT	pork	CYP	0
chg	GHG	PLT	pork	CZE	0.02
chg	GHG	PLT	pork	DEU	0.03
chg	GHG	PLT	pork	DNK	-0.01
chg	GHG	PLT	pork	ESP	-0.09
chg	GHG	PLT	pork	EST	0
chg	GHG	PLT	pork	FIN	0
chg	GHG	PLT	pork	FRA	0.01
chg	GHG	PLT	pork	GBR	0
chg	GHG	PLT	pork	GRC	0.03
chg	GHG	PLT	pork	HRV	0.01
chg	GHG	PLT	pork	HUN	0.04
chg	GHG	PLT	pork	IRL	0
chg	GHG	PLT	pork	ITA	0.02
chg	GHG	PLT	pork	LTU	0
chg	GHG	PLT	pork	LUX	0
chg	GHG	PLT	pork	LVA	0
chg	GHG	PLT	pork	MLT	0
chg	GHG	PLT	pork	NLD	-0.04
chg	GHG	PLT	pork	POL	0.03
chg	GHG	PLT	pork	PRT	0.01
chg	GHG	PLT	pork	ROU	0.01
chg	GHG	PLT	pork	SVK	0.01
chg	GHG	PLT	pork	SVN	0
chg	GHG	PLT	pork	SWE	0
chg	GHG	PLT	poultry	Europe	-0.94
chg	GHG	PLT	poultry	Eastern Europe	-0.1
chg	GHG	PLT	poultry	Northern Europe	-0.16
chg	GHG	PLT	poultry	Southern Europe	-0.43
chg	GHG	PLT	poultry	Western Europe	-0.25
chg	GHG	PLT	poultry	AUT	-0.03
chg	GHG	PLT	poultry	BEL	-0.01
chg	GHG	PLT	poultry	BGR	-0.02
chg	GHG	PLT	poultry	CYP	0
chg	GHG	PLT	poultry	CZE	-0.03
chg	GHG	PLT	poultry	DEU	-0.11
chg	GHG	PLT	poultry	DNK	-0.06
chg	GHG	PLT	poultry	ESP	-0.27
chg	GHG	PLT	poultry	EST	-0.01
chg	GHG	PLT	poultry	FIN	-0.02
chg	GHG	PLT	poultry	FRA	-0.08
chg	GHG	PLT	poultry	GBR	0
chg	GHG	PLT	poultry	GRC	0.01
chg	GHG	PLT	poultry	HRV	0
chg	GHG	PLT	poultry	HUN	0.07
chg	GHG	PLT	poultry	IRL	-0.02
chg	GHG	PLT	poultry	ITA	-0.15
chg	GHG	PLT	poultry	LTU	-0.02
chg	GHG	PLT	poultry	LUX	0
chg	GHG	PLT	poultry	LVA	0
chg	GHG	PLT	poultry	MLT	0
chg	GHG	PLT	poultry	NLD	-0.02
chg	GHG	PLT	poultry	POL	-0.05
chg	GHG	PLT	poultry	PRT	-0.03
chg	GHG	PLT	poultry	ROU	-0.06
chg	GHG	PLT	poultry	SVK	-0.02
chg	GHG	PLT	poultry	SVN	0
chg	GHG	PLT	poultry	SWE	-0.03
chg	GHG	PLT	eggs	Europe	0.42
chg	GHG	PLT	eggs	Eastern Europe	0.08
chg	GHG	PLT	eggs	Northern Europe	0.04
chg	GHG	PLT	eggs	Southern Europe	0.16
chg	GHG	PLT	eggs	Western Europe	0.14
chg	GHG	PLT	eggs	AUT	0.01
chg	GHG	PLT	eggs	BEL	0.01
chg	GHG	PLT	eggs	BGR	0.01
chg	GHG	PLT	eggs	CYP	0
chg	GHG	PLT	eggs	CZE	0.01
chg	GHG	PLT	eggs	DEU	0.07
chg	GHG	PLT	eggs	DNK	0.02
chg	GHG	PLT	eggs	ESP	0.08
chg	GHG	PLT	eggs	EST	0
chg	GHG	PLT	eggs	FIN	0
chg	GHG	PLT	eggs	FRA	0.02
chg	GHG	PLT	eggs	GBR	0
chg	GHG	PLT	eggs	GRC	0.01
chg	GHG	PLT	eggs	HRV	0
chg	GHG	PLT	eggs	HUN	0.03
chg	GHG	PLT	eggs	IRL	0
chg	GHG	PLT	eggs	ITA	0.05
chg	GHG	PLT	eggs	LTU	0
chg	GHG	PLT	eggs	LUX	0
chg	GHG	PLT	eggs	LVA	0
chg	GHG	PLT	eggs	MLT	0
chg	GHG	PLT	eggs	NLD	0.03
chg	GHG	PLT	eggs	POL	0.01
chg	GHG	PLT	eggs	PRT	0.01
chg	GHG	PLT	eggs	ROU	0.02
chg	GHG	PLT	eggs	SVK	0.01
chg	GHG	PLT	eggs	SVN	0
chg	GHG	PLT	eggs	SWE	0.01
chg	GHG	PLT	milk	Europe	2.65
chg	GHG	PLT	milk	Eastern Europe	0.54
chg	GHG	PLT	milk	Northern Europe	0.33
chg	GHG	PLT	milk	Southern Europe	1.03
chg	GHG	PLT	milk	Western Europe	0.75
chg	GHG	PLT	milk	AUT	0.05
chg	GHG	PLT	milk	BEL	0.02
chg	GHG	PLT	milk	BGR	0.07
chg	GHG	PLT	milk	CYP	0.01
chg	GHG	PLT	milk	CZE	0.05
chg	GHG	PLT	milk	DEU	0.41
chg	GHG	PLT	milk	DNK	0.09
chg	GHG	PLT	milk	ESP	0.36
chg	GHG	PLT	milk	EST	0.03
chg	GHG	PLT	milk	FIN	0.05
chg	GHG	PLT	milk	FRA	0.16
chg	GHG	PLT	milk	GBR	0.02
chg	GHG	PLT	milk	GRC	0.15
chg	GHG	PLT	milk	HRV	0.03
chg	GHG	PLT	milk	HUN	0.17
chg	GHG	PLT	milk	IRL	0.04
chg	GHG	PLT	milk	ITA	0.42
chg	GHG	PLT	milk	LTU	0.03
chg	GHG	PLT	milk	LUX	0
chg	GHG	PLT	milk	LVA	0.01
chg	GHG	PLT	milk	MLT	0
chg	GHG	PLT	milk	NLD	0.11
chg	GHG	PLT	milk	POL	0.09
chg	GHG	PLT	milk	PRT	0.05
chg	GHG	PLT	milk	ROU	0.12
chg	GHG	PLT	milk	SVK	0.04
chg	GHG	PLT	milk	SVN	0.01
chg	GHG	PLT	milk	SWE	0.07
chg	GHG	PLT	other	Europe	0.9
chg	GHG	PLT	other	Eastern Europe	0.21
chg	GHG	PLT	other	Northern Europe	0.1
chg	GHG	PLT	other	Southern Europe	0.33
chg	GHG	PLT	other	Western Europe	0.26
chg	GHG	PLT	other	AUT	0.01
chg	GHG	PLT	other	BEL	0.01
chg	GHG	PLT	other	BGR	0.03
chg	GHG	PLT	other	CYP	0
chg	GHG	PLT	other	CZE	0.04
chg	GHG	PLT	other	DEU	0.17
chg	GHG	PLT	other	DNK	0.03
chg	GHG	PLT	other	ESP	0.12
chg	GHG	PLT	other	EST	0.01
chg	GHG	PLT	other	FIN	0.02
chg	GHG	PLT	other	FRA	0.05
chg	GHG	PLT	other	GBR	0
chg	GHG	PLT	other	GRC	0.02
chg	GHG	PLT	other	HRV	0.02
chg	GHG	PLT	other	HUN	0.06
chg	GHG	PLT	other	IRL	0
chg	GHG	PLT	other	ITA	0.13
chg	GHG	PLT	other	LTU	0.01
chg	GHG	PLT	other	LUX	0
chg	GHG	PLT	other	LVA	0.01
chg	GHG	PLT	other	MLT	0
chg	GHG	PLT	other	NLD	0.02
chg	GHG	PLT	other	POL	0.04
chg	GHG	PLT	other	PRT	0.03
chg	GHG	PLT	other	ROU	0.02
chg	GHG	PLT	other	SVK	0.01
chg	GHG	PLT	other	SVN	0.01
chg	GHG	PLT	other	SWE	0.03
chg	GHG	PLT	seafood	Europe	0.27
chg	GHG	PLT	seafood	Eastern Europe	0.02
chg	GHG	PLT	seafood	Northern Europe	0.02
chg	GHG	PLT	seafood	Southern Europe	0.19
chg	GHG	PLT	seafood	Western Europe	0.04
chg	GHG	PLT	seafood	AUT	0
chg	GHG	PLT	seafood	BEL	0
chg	GHG	PLT	seafood	BGR	0
chg	GHG	PLT	seafood	CYP	0
chg	GHG	PLT	seafood	CZE	0
chg	GHG	PLT	seafood	DEU	0.01
chg	GHG	PLT	seafood	DNK	0.01
chg	GHG	PLT	seafood	ESP	0.1
chg	GHG	PLT	seafood	EST	0
chg	GHG	PLT	seafood	FIN	0
chg	GHG	PLT	seafood	FRA	0.03
chg	GHG	PLT	seafood	GBR	0
chg	GHG	PLT	seafood	GRC	0.02
chg	GHG	PLT	seafood	HRV	0
chg	GHG	PLT	seafood	HUN	0.01
chg	GHG	PLT	seafood	IRL	0
chg	GHG	PLT	seafood	ITA	0.06
chg	GHG	PLT	seafood	LTU	0
chg	GHG	PLT	seafood	LUX	0
chg	GHG	PLT	seafood	LVA	0
chg	GHG	PLT	seafood	MLT	0
chg	GHG	PLT	seafood	NLD	0
chg	GHG	PLT	seafood	POL	0
chg	GHG	PLT	seafood	PRT	0.01
chg	GHG	PLT	seafood	ROU	0
chg	GHG	PLT	seafood	SVK	0
chg	GHG	PLT	seafood	SVN	0
chg	GHG	PLT	seafood	SWE	0.01
chg	GHG	PLT	grains	Europe	1.22
chg	GHG	PLT	grains	Eastern Europe	0.29
chg	GHG	PLT	grains	Northern Europe	0.12
chg	GHG	PLT	grains	Southern Europe	0.49
chg	GHG	PLT	grains	Western Europe	0.32
chg	GHG	PLT	grains	AUT	0.03
chg	GHG	PLT	grains	BEL	0.02
chg	GHG	PLT	grains	BGR	0.04
chg	GHG	PLT	grains	CYP	0
chg	GHG	PLT	grains	CZE	0.03
chg	GHG	PLT	grains	DEU	0.15
chg	GHG	PLT	grains	DNK	0.04
chg	GHG	PLT	grains	ESP	0.18
chg	GHG	PLT	grains	EST	0
chg	GHG	PLT	grains	FIN	0.02
chg	GHG	PLT	grains	FRA	0.08
chg	GHG	PLT	grains	GBR	0.01
chg	GHG	PLT	grains	GRC	0.05
chg	GHG	PLT	grains	HRV	0.02
chg	GHG	PLT	grains	HUN	0.08
chg	GHG	PLT	grains	IRL	0
chg	GHG	PLT	grains	ITA	0.2
chg	GHG	PLT	grains	LTU	0.02
chg	GHG	PLT	grains	LUX	0
chg	GHG	PLT	grains	LVA	0.01
chg	GHG	PLT	grains	MLT	0
chg	GHG	PLT	grains	NLD	0.04
chg	GHG	PLT	grains	POL	0.05
chg	GHG	PLT	grains	PRT	0.03
chg	GHG	PLT	grains	ROU	0.07
chg	GHG	PLT	grains	SVK	0.02
chg	GHG	PLT	grains	SVN	0.01
chg	GHG	PLT	grains	SWE	0.03
chg	GHG	PLT	oils_fats	Europe	0.46
chg	GHG	PLT	oils_fats	Eastern Europe	0.07
chg	GHG	PLT	oils_fats	Northern Europe	0.01
chg	GHG	PLT	oils_fats	Southern Europe	0.22
chg	GHG	PLT	oils_fats	Western Europe	0.15
chg	GHG	PLT	oils_fats	AUT	0.02
chg	GHG	PLT	oils_fats	BEL	0.01
chg	GHG	PLT	oils_fats	BGR	0.01
chg	GHG	PLT	oils_fats	CYP	0
chg	GHG	PLT	oils_fats	CZE	0.01
chg	GHG	PLT	oils_fats	DEU	0.1
chg	GHG	PLT	oils_fats	DNK	0
chg	GHG	PLT	oils_fats	ESP	0.07
chg	GHG	PLT	oils_fats	EST	0
chg	GHG	PLT	oils_fats	FIN	0
chg	GHG	PLT	oils_fats	FRA	0.02
chg	GHG	PLT	oils_fats	GBR	0
chg	GHG	PLT	oils_fats	GRC	0.04
chg	GHG	PLT	oils_fats	HRV	0
chg	GHG	PLT	oils_fats	HUN	0.02
chg	GHG	PLT	oils_fats	IRL	0
chg	GHG	PLT	oils_fats	ITA	0.09
chg	GHG	PLT	oils_fats	LTU	0
chg	GHG	PLT	oils_fats	LUX	0
chg	GHG	PLT	oils_fats	LVA	0
chg	GHG	PLT	oils_fats	MLT	0
chg	GHG	PLT	oils_fats	NLD	0.01
chg	GHG	PLT	oils_fats	POL	0.01
chg	GHG	PLT	oils_fats	PRT	0.01
chg	GHG	PLT	oils_fats	ROU	0
chg	GHG	PLT	oils_fats	SVK	0.01
chg	GHG	PLT	oils_fats	SVN	0
chg	GHG	PLT	oils_fats	SWE	0
chg	GHG	PLT	beef_lamb	Europe	2.5
chg	GHG	PLT	beef_lamb	Eastern Europe	0.18
chg	GHG	PLT	beef_lamb	Northern Europe	0.3
chg	GHG	PLT	beef_lamb	Southern Europe	1.06
chg	GHG	PLT	beef_lamb	Western Europe	0.95
chg	GHG	PLT	beef_lamb	AUT	0.04
chg	GHG	PLT	beef_lamb	BEL	0.1
chg	GHG	PLT	beef_lamb	BGR	0.04
chg	GHG	PLT	beef_lamb	CYP	0
chg	GHG	PLT	beef_lamb	CZE	0.05
chg	GHG	PLT	beef_lamb	DEU	0.38
chg	GHG	PLT	beef_lamb	DNK	0.06
chg	GHG	PLT	beef_lamb	ESP	0.47
chg	GHG	PLT	beef_lamb	EST	0.01
chg	GHG	PLT	beef_lamb	FIN	0.05
chg	GHG	PLT	beef_lamb	FRA	0.3
chg	GHG	PLT	beef_lamb	GBR	0.02
chg	GHG	PLT	beef_lamb	GRC	0.26
chg	GHG	PLT	beef_lamb	HRV	0.02
chg	GHG	PLT	beef_lamb	HUN	0.05
chg	GHG	PLT	beef_lamb	IRL	0.04
chg	GHG	PLT	beef_lamb	ITA	0.18
chg	GHG	PLT	beef_lamb	LTU	0.01
chg	GHG	PLT	beef_lamb	LUX	0
chg	GHG	PLT	beef_lamb	LVA	0
chg	GHG	PLT	beef_lamb	MLT	0
chg	GHG	PLT	beef_lamb	NLD	0.13
chg	GHG	PLT	beef_lamb	POL	0.01
chg	GHG	PLT	beef_lamb	PRT	0.11
chg	GHG	PLT	beef_lamb	ROU	0.03
chg	GHG	PLT	beef_lamb	SVK	0.01
chg	GHG	PLT	beef_lamb	SVN	0.01
chg	GHG	PLT	beef_lamb	SWE	0.11
chg	land	VAT	all-fg	Europe	-71.28
chg	land	VAT	all-fg	Eastern Europe	-8.82
chg	land	VAT	all-fg	Northern Europe	-22.73
chg	land	VAT	all-fg	Southern Europe	-11.35
chg	land	VAT	all-fg	Western Europe	-28.38
chg	land	VAT	all-fg	AUT	-0.84
chg	land	VAT	all-fg	BEL	-1.99
chg	land	VAT	all-fg	BGR	0.37
chg	land	VAT	all-fg	CYP	-0.13
chg	land	VAT	all-fg	CZE	-0.78
chg	land	VAT	all-fg	DEU	-9.95
chg	land	VAT	all-fg	DNK	0.33
chg	land	VAT	all-fg	ESP	-3.44
chg	land	VAT	all-fg	EST	0.07
chg	land	VAT	all-fg	FIN	-0.55
chg	land	VAT	all-fg	FRA	-13.53
chg	land	VAT	all-fg	GBR	-20.65
chg	land	VAT	all-fg	GRC	-0.54
chg	land	VAT	all-fg	HRV	-0.31
chg	land	VAT	all-fg	HUN	-0.65
chg	land	VAT	all-fg	IRL	-0.45
chg	land	VAT	all-fg	ITA	-5.34
chg	land	VAT	all-fg	LTU	0.1
chg	land	VAT	all-fg	LUX	-0.14
chg	land	VAT	all-fg	LVA	-0.04
chg	land	VAT	all-fg	MLT	-0.08
chg	land	VAT	all-fg	NLD	-1.93
chg	land	VAT	all-fg	POL	-6.13
chg	land	VAT	all-fg	PRT	-1.42
chg	land	VAT	all-fg	ROU	-1.53
chg	land	VAT	all-fg	SVK	-0.1
chg	land	VAT	all-fg	SVN	-0.22
chg	land	VAT	all-fg	SWE	-1.54
chg	land	VAT	roots	Europe	0.57
chg	land	VAT	roots	Eastern Europe	0.09
chg	land	VAT	roots	Northern Europe	0.21
chg	land	VAT	roots	Southern Europe	0.07
chg	land	VAT	roots	Western Europe	0.2
chg	land	VAT	roots	AUT	0
chg	land	VAT	roots	BEL	0.02
chg	land	VAT	roots	BGR	0
chg	land	VAT	roots	CYP	0
chg	land	VAT	roots	CZE	0
chg	land	VAT	roots	DEU	0.08
chg	land	VAT	roots	DNK	-0.01
chg	land	VAT	roots	ESP	0.03
chg	land	VAT	roots	EST	0
chg	land	VAT	roots	FIN	0
chg	land	VAT	roots	FRA	0.07
chg	land	VAT	roots	GBR	0.22
chg	land	VAT	roots	GRC	0
chg	land	VAT	roots	HRV	0
chg	land	VAT	roots	HUN	0
chg	land	VAT	roots	IRL	0
chg	land	VAT	roots	ITA	0.03
chg	land	VAT	roots	LTU	0
chg	land	VAT	roots	LUX	0
chg	land	VAT	roots	LVA	0
chg	land	VAT	roots	MLT	0
chg	land	VAT	roots	NLD	0.02
chg	land	VAT	roots	POL	0.07
chg	land	VAT	roots	PRT	0
chg	land	VAT	roots	ROU	0.02
chg	land	VAT	roots	SVK	0
chg	land	VAT	roots	SVN	0
chg	land	VAT	roots	SWE	0.01
chg	land	VAT	legumes	Europe	0.98
chg	land	VAT	legumes	Eastern Europe	0.1
chg	land	VAT	legumes	Northern Europe	0.03
chg	land	VAT	legumes	Southern Europe	0.76
chg	land	VAT	legumes	Western Europe	0.08
chg	land	VAT	legumes	AUT	0.03
chg	land	VAT	legumes	BEL	0.01
chg	land	VAT	legumes	BGR	0.03
chg	land	VAT	legumes	CYP	0
chg	land	VAT	legumes	CZE	0.01
chg	land	VAT	legumes	DEU	0.01
chg	land	VAT	legumes	DNK	0.02
chg	land	VAT	legumes	ESP	0.36
chg	land	VAT	legumes	EST	0
chg	land	VAT	legumes	FIN	0
chg	land	VAT	legumes	FRA	0
chg	land	VAT	legumes	GBR	-0.02
chg	land	VAT	legumes	GRC	0.02
chg	land	VAT	legumes	HRV	0
chg	land	VAT	legumes	HUN	0.02
chg	land	VAT	legumes	IRL	0.01
chg	land	VAT	legumes	ITA	0.34
chg	land	VAT	legumes	LTU	0
chg	land	VAT	legumes	LUX	0
chg	land	VAT	legumes	LVA	0
chg	land	VAT	legumes	MLT	0
chg	land	VAT	legumes	NLD	0.03
chg	land	VAT	legumes	POL	0
chg	land	VAT	legumes	PRT	0.04
chg	land	VAT	legumes	ROU	0.02
chg	land	VAT	legumes	SVK	0.02
chg	land	VAT	legumes	SVN	0
chg	land	VAT	legumes	SWE	0.01
chg	land	VAT	nuts_seeds	Europe	1.24
chg	land	VAT	nuts_seeds	Eastern Europe	0.09
chg	land	VAT	nuts_seeds	Northern Europe	0.03
chg	land	VAT	nuts_seeds	Southern Europe	0.96
chg	land	VAT	nuts_seeds	Western Europe	0.17
chg	land	VAT	nuts_seeds	AUT	0.07
chg	land	VAT	nuts_seeds	BEL	0
chg	land	VAT	nuts_seeds	BGR	0.04
chg	land	VAT	nuts_seeds	CYP	0
chg	land	VAT	nuts_seeds	CZE	0.01
chg	land	VAT	nuts_seeds	DEU	0.05
chg	land	VAT	nuts_seeds	DNK	0.04
chg	land	VAT	nuts_seeds	ESP	0.64
chg	land	VAT	nuts_seeds	EST	0
chg	land	VAT	nuts_seeds	FIN	0
chg	land	VAT	nuts_seeds	FRA	0.01
chg	land	VAT	nuts_seeds	GBR	-0.04
chg	land	VAT	nuts_seeds	GRC	0.03
chg	land	VAT	nuts_seeds	HRV	0.01
chg	land	VAT	nuts_seeds	HUN	0.01
chg	land	VAT	nuts_seeds	IRL	0.01
chg	land	VAT	nuts_seeds	ITA	0.24
chg	land	VAT	nuts_seeds	LTU	0
chg	land	VAT	nuts_seeds	LUX	0
chg	land	VAT	nuts_seeds	LVA	0
chg	land	VAT	nuts_seeds	MLT	0
chg	land	VAT	nuts_seeds	NLD	0.03
chg	land	VAT	nuts_seeds	POL	0
chg	land	VAT	nuts_seeds	PRT	0.03
chg	land	VAT	nuts_seeds	ROU	0.02
chg	land	VAT	nuts_seeds	SVK	0.02
chg	land	VAT	nuts_seeds	SVN	0
chg	land	VAT	nuts_seeds	SWE	0.01
chg	land	VAT	vegetables	Europe	1.36
chg	land	VAT	vegetables	Eastern Europe	0.32
chg	land	VAT	vegetables	Northern Europe	0.06
chg	land	VAT	vegetables	Southern Europe	0.69
chg	land	VAT	vegetables	Western Europe	0.3
chg	land	VAT	vegetables	AUT	0.04
chg	land	VAT	vegetables	BEL	0.03
chg	land	VAT	vegetables	BGR	0.06
chg	land	VAT	vegetables	CYP	0
chg	land	VAT	vegetables	CZE	0.02
chg	land	VAT	vegetables	DEU	0.11
chg	land	VAT	vegetables	DNK	0.04
chg	land	VAT	vegetables	ESP	0.29
chg	land	VAT	vegetables	EST	0.01
chg	land	VAT	vegetables	FIN	0.01
chg	land	VAT	vegetables	FRA	0.06
chg	land	VAT	vegetables	GBR	-0.05
chg	land	VAT	vegetables	GRC	0.05
chg	land	VAT	vegetables	HRV	0.07
chg	land	VAT	vegetables	HUN	0.1
chg	land	VAT	vegetables	IRL	0.01
chg	land	VAT	vegetables	ITA	0.22
chg	land	VAT	vegetables	LTU	0.02
chg	land	VAT	vegetables	LUX	0
chg	land	VAT	vegetables	LVA	0.01
chg	land	VAT	vegetables	MLT	0
chg	land	VAT	vegetables	NLD	0.05
chg	land	VAT	vegetables	POL	0.03
chg	land	VAT	vegetables	PRT	0.05
chg	land	VAT	vegetables	ROU	0.09
chg	land	VAT	vegetables	SVK	0.02
chg	land	VAT	vegetables	SVN	0.01
chg	land	VAT	vegetables	SWE	0.02
chg	land	VAT	fruits	Europe	1.05
chg	land	VAT	fruits	Eastern Europe	0.19
chg	land	VAT	fruits	Northern Europe	0.05
chg	land	VAT	fruits	Southern Europe	0.64
chg	land	VAT	fruits	Western Europe	0.17
chg	land	VAT	fruits	AUT	0.04
chg	land	VAT	fruits	BEL	0
chg	land	VAT	fruits	BGR	0.03
chg	land	VAT	fruits	CYP	0
chg	land	VAT	fruits	CZE	0.03
chg	land	VAT	fruits	DEU	0.1
chg	land	VAT	fruits	DNK	0.06
chg	land	VAT	fruits	ESP	0.25
chg	land	VAT	fruits	EST	0.01
chg	land	VAT	fruits	FIN	0.01
chg	land	VAT	fruits	FRA	-0.01
chg	land	VAT	fruits	GBR	-0.12
chg	land	VAT	fruits	GRC	0.05
chg	land	VAT	fruits	HRV	0.01
chg	land	VAT	fruits	HUN	0.06
chg	land	VAT	fruits	IRL	0.05
chg	land	VAT	fruits	ITA	0.3
chg	land	VAT	fruits	LTU	0.02
chg	land	VAT	fruits	LUX	0
chg	land	VAT	fruits	LVA	0.01
chg	land	VAT	fruits	MLT	0
chg	land	VAT	fruits	NLD	0.04
chg	land	VAT	fruits	POL	-0.03
chg	land	VAT	fruits	PRT	0.03
chg	land	VAT	fruits	ROU	0.07
chg	land	VAT	fruits	SVK	0.03
chg	land	VAT	fruits	SVN	0.01
chg	land	VAT	fruits	SWE	0.02
chg	land	VAT	sugar	Europe	-0.34
chg	land	VAT	sugar	Eastern Europe	-0.08
chg	land	VAT	sugar	Northern Europe	-0.1
chg	land	VAT	sugar	Southern Europe	-0.03
chg	land	VAT	sugar	Western Europe	-0.14
chg	land	VAT	sugar	AUT	0
chg	land	VAT	sugar	BEL	-0.01
chg	land	VAT	sugar	BGR	0
chg	land	VAT	sugar	CYP	0
chg	land	VAT	sugar	CZE	0
chg	land	VAT	sugar	DEU	-0.05
chg	land	VAT	sugar	DNK	0.01
chg	land	VAT	sugar	ESP	0.01
chg	land	VAT	sugar	EST	0
chg	land	VAT	sugar	FIN	-0.01
chg	land	VAT	sugar	FRA	-0.06
chg	land	VAT	sugar	GBR	-0.09
chg	land	VAT	sugar	GRC	0
chg	land	VAT	sugar	HRV	0
chg	land	VAT	sugar	HUN	0
chg	land	VAT	sugar	IRL	-0.01
chg	land	VAT	sugar	ITA	-0.03
chg	land	VAT	sugar	LTU	0.01
chg	land	VAT	sugar	LUX	0
chg	land	VAT	sugar	LVA	0
chg	land	VAT	sugar	MLT	0
chg	land	VAT	sugar	NLD	-0.01
chg	land	VAT	sugar	POL	-0.08
chg	land	VAT	sugar	PRT	0
chg	land	VAT	sugar	ROU	0
chg	land	VAT	sugar	SVK	0
chg	land	VAT	sugar	SVN	0
chg	land	VAT	sugar	SWE	-0.01
chg	land	VAT	pork	Europe	-13.25
chg	land	VAT	pork	Eastern Europe	-3.03
chg	land	VAT	pork	Northern Europe	-2.22
chg	land	VAT	pork	Southern Europe	-2.97
chg	land	VAT	pork	Western Europe	-5.04
chg	land	VAT	pork	AUT	-0.29
chg	land	VAT	pork	BEL	-0.39
chg	land	VAT	pork	BGR	0
chg	land	VAT	pork	CYP	-0.03
chg	land	VAT	pork	CZE	-0.22
chg	land	VAT	pork	DEU	-2.14
chg	land	VAT	pork	DNK	-0.02
chg	land	VAT	pork	ESP	-1.45
chg	land	VAT	pork	EST	0
chg	land	VAT	pork	FIN	-0.09
chg	land	VAT	pork	FRA	-1.79
chg	land	VAT	pork	GBR	-1.89
chg	land	VAT	pork	GRC	-0.07
chg	land	VAT	pork	HRV	-0.11
chg	land	VAT	pork	HUN	-0.24
chg	land	VAT	pork	IRL	-0.01
chg	land	VAT	pork	ITA	-1.13
chg	land	VAT	pork	LTU	0
chg	land	VAT	pork	LUX	-0.02
chg	land	VAT	pork	LVA	-0.01
chg	land	VAT	pork	MLT	-0.01
chg	land	VAT	pork	NLD	-0.41
chg	land	VAT	pork	POL	-1.99
chg	land	VAT	pork	PRT	-0.17
chg	land	VAT	pork	ROU	-0.5
chg	land	VAT	pork	SVK	-0.07
chg	land	VAT	pork	SVN	-0.03
chg	land	VAT	pork	SWE	-0.21
chg	land	VAT	poultry	Europe	-11.03
chg	land	VAT	poultry	Eastern Europe	-2.32
chg	land	VAT	poultry	Northern Europe	-3.15
chg	land	VAT	poultry	Southern Europe	-2.65
chg	land	VAT	poultry	Western Europe	-2.9
chg	land	VAT	poultry	AUT	-0.09
chg	land	VAT	poultry	BEL	-0.13
chg	land	VAT	poultry	BGR	-0.02
chg	land	VAT	poultry	CYP	-0.02
chg	land	VAT	poultry	CZE	-0.18
chg	land	VAT	poultry	DEU	-1.24
chg	land	VAT	poultry	DNK	-0.07
chg	land	VAT	poultry	ESP	-1.19
chg	land	VAT	poultry	EST	-0.01
chg	land	VAT	poultry	FIN	-0.09
chg	land	VAT	poultry	FRA	-1.28
chg	land	VAT	poultry	GBR	-2.78
chg	land	VAT	poultry	GRC	-0.1
chg	land	VAT	poultry	HRV	-0.05
chg	land	VAT	poultry	HUN	-0.21
chg	land	VAT	poultry	IRL	-0.05
chg	land	VAT	poultry	ITA	-1
chg	land	VAT	poultry	LTU	-0.02
chg	land	VAT	poultry	LUX	-0.02
chg	land	VAT	poultry	LVA	-0.01
chg	land	VAT	poultry	MLT	-0.01
chg	land	VAT	poultry	NLD	-0.14
chg	land	VAT	poultry	POL	-1.55
chg	land	VAT	poultry	PRT	-0.25
chg	land	VAT	poultry	ROU	-0.3
chg	land	VAT	poultry	SVK	-0.07
chg	land	VAT	poultry	SVN	-0.05
chg	land	VAT	poultry	SWE	-0.13
chg	land	VAT	eggs	Europe	-0.78
chg	land	VAT	eggs	Eastern Europe	-0.11
chg	land	VAT	eggs	Northern Europe	-0.22
chg	land	VAT	eggs	Southern Europe	-0.04
chg	land	VAT	eggs	Western Europe	-0.42
chg	land	VAT	eggs	AUT	0
chg	land	VAT	eggs	BEL	-0.03
chg	land	VAT	eggs	BGR	0.01
chg	land	VAT	eggs	CYP	0
chg	land	VAT	eggs	CZE	-0.01
chg	land	VAT	eggs	DEU	-0.16
chg	land	VAT	eggs	DNK	0.02
chg	land	VAT	eggs	ESP	0.03
chg	land	VAT	eggs	EST	0
chg	land	VAT	eggs	FIN	-0.01
chg	land	VAT	eggs	FRA	-0.2
chg	land	VAT	eggs	GBR	-0.22
chg	land	VAT	eggs	GRC	0
chg	land	VAT	eggs	HRV	0
chg	land	VAT	eggs	HUN	0
chg	land	VAT	eggs	IRL	0
chg	land	VAT	eggs	ITA	-0.05
chg	land	VAT	eggs	LTU	0.01
chg	land	VAT	eggs	LUX	0
chg	land	VAT	eggs	LVA	0
chg	land	VAT	eggs	MLT	0
chg	land	VAT	eggs	NLD	-0.03
chg	land	VAT	eggs	POL	-0.1
chg	land	VAT	eggs	PRT	-0.01
chg	land	VAT	eggs	ROU	-0.01
chg	land	VAT	eggs	SVK	0
chg	land	VAT	eggs	SVN	0
chg	land	VAT	eggs	SWE	-0.02
chg	land	VAT	milk	Europe	-12.81
chg	land	VAT	milk	Eastern Europe	-2.18
chg	land	VAT	milk	Northern Europe	-3.71
chg	land	VAT	milk	Southern Europe	-1.45
chg	land	VAT	milk	Western Europe	-5.46
chg	land	VAT	milk	AUT	-0.2
chg	land	VAT	milk	BEL	-0.37
chg	land	VAT	milk	BGR	0.05
chg	land	VAT	milk	CYP	-0.03
chg	land	VAT	milk	CZE	-0.16
chg	land	VAT	milk	DEU	-2.31
chg	land	VAT	milk	DNK	0.06
chg	land	VAT	milk	ESP	0.04
chg	land	VAT	milk	EST	0.02
chg	land	VAT	milk	FIN	-0.16
chg	land	VAT	milk	FRA	-2.03
chg	land	VAT	milk	GBR	-3.13
chg	land	VAT	milk	GRC	-0.15
chg	land	VAT	milk	HRV	-0.11
chg	land	VAT	milk	HUN	-0.3
chg	land	VAT	milk	IRL	-0.2
chg	land	VAT	milk	ITA	-0.95
chg	land	VAT	milk	LTU	0.02
chg	land	VAT	milk	LUX	-0.01
chg	land	VAT	milk	LVA	-0.03
chg	land	VAT	milk	MLT	-0.01
chg	land	VAT	milk	NLD	-0.54
chg	land	VAT	milk	POL	-1.28
chg	land	VAT	milk	PRT	-0.23
chg	land	VAT	milk	ROU	-0.44
chg	land	VAT	milk	SVK	-0.05
chg	land	VAT	milk	SVN	-0.04
chg	land	VAT	milk	SWE	-0.3
chg	land	VAT	other	Europe	-1.39
chg	land	VAT	other	Eastern Europe	-0.16
chg	land	VAT	other	Northern Europe	-0.44
chg	land	VAT	other	Southern Europe	-0.14
chg	land	VAT	other	Western Europe	-0.65
chg	land	VAT	other	AUT	0
chg	land	VAT	other	BEL	-0.03
chg	land	VAT	other	BGR	0.04
chg	land	VAT	other	CYP	0
chg	land	VAT	other	CZE	-0.01
chg	land	VAT	other	DEU	-0.23
chg	land	VAT	other	DNK	0.03
chg	land	VAT	other	ESP	0.04
chg	land	VAT	other	EST	0.01
chg	land	VAT	other	FIN	-0.02
chg	land	VAT	other	FRA	-0.35
chg	land	VAT	other	GBR	-0.41
chg	land	VAT	other	GRC	0
chg	land	VAT	other	HRV	0
chg	land	VAT	other	HUN	0
chg	land	VAT	other	IRL	-0.02
chg	land	VAT	other	ITA	-0.15
chg	land	VAT	other	LTU	0.01
chg	land	VAT	other	LUX	-0.01
chg	land	VAT	other	LVA	0
chg	land	VAT	other	MLT	0
chg	land	VAT	other	NLD	-0.02
chg	land	VAT	other	POL	-0.17
chg	land	VAT	other	PRT	-0.03
chg	land	VAT	other	ROU	-0.01
chg	land	VAT	other	SVK	0
chg	land	VAT	other	SVN	0
chg	land	VAT	other	SWE	-0.04
chg	land	VAT	seafood	Europe	-0.03
chg	land	VAT	seafood	Eastern Europe	0
chg	land	VAT	seafood	Northern Europe	-0.02
chg	land	VAT	seafood	Southern Europe	0
chg	land	VAT	seafood	Western Europe	-0.02
chg	land	VAT	seafood	AUT	0
chg	land	VAT	seafood	BEL	0
chg	land	VAT	seafood	BGR	0
chg	land	VAT	seafood	CYP	0
chg	land	VAT	seafood	CZE	0
chg	land	VAT	seafood	DEU	0
chg	land	VAT	seafood	DNK	0
chg	land	VAT	seafood	ESP	0
chg	land	VAT	seafood	EST	0
chg	land	VAT	seafood	FIN	0
chg	land	VAT	seafood	FRA	-0.01
chg	land	VAT	seafood	GBR	-0.02
chg	land	VAT	seafood	GRC	0
chg	land	VAT	seafood	HRV	0
chg	land	VAT	seafood	HUN	0
chg	land	VAT	seafood	IRL	0
chg	land	VAT	seafood	ITA	0
chg	land	VAT	seafood	LTU	0
chg	land	VAT	seafood	LUX	0
chg	land	VAT	seafood	LVA	0
chg	land	VAT	seafood	MLT	0
chg	land	VAT	seafood	NLD	0
chg	land	VAT	seafood	POL	0
chg	land	VAT	seafood	PRT	0
chg	land	VAT	seafood	ROU	0
chg	land	VAT	seafood	SVK	0
chg	land	VAT	seafood	SVN	0
chg	land	VAT	seafood	SWE	0
chg	land	VAT	grains	Europe	-4.07
chg	land	VAT	grains	Eastern Europe	-0.68
chg	land	VAT	grains	Northern Europe	-1.29
chg	land	VAT	grains	Southern Europe	-0.29
chg	land	VAT	grains	Western Europe	-1.8
chg	land	VAT	grains	AUT	-0.02
chg	land	VAT	grains	BEL	-0.1
chg	land	VAT	grains	BGR	0.08
chg	land	VAT	grains	CYP	0
chg	land	VAT	grains	CZE	-0.03
chg	land	VAT	grains	DEU	-0.61
chg	land	VAT	grains	DNK	0.09
chg	land	VAT	grains	ESP	0.02
chg	land	VAT	grains	EST	0.01
chg	land	VAT	grains	FIN	-0.04
chg	land	VAT	grains	FRA	-0.99
chg	land	VAT	grains	GBR	-1.27
chg	land	VAT	grains	GRC	0
chg	land	VAT	grains	HRV	-0.01
chg	land	VAT	grains	HUN	-0.03
chg	land	VAT	grains	IRL	-0.01
chg	land	VAT	grains	ITA	-0.26
chg	land	VAT	grains	LTU	0.03
chg	land	VAT	grains	LUX	0
chg	land	VAT	grains	LVA	0
chg	land	VAT	grains	MLT	-0.01
chg	land	VAT	grains	NLD	-0.08
chg	land	VAT	grains	POL	-0.66
chg	land	VAT	grains	PRT	-0.04
chg	land	VAT	grains	ROU	-0.06
chg	land	VAT	grains	SVK	0.03
chg	land	VAT	grains	SVN	-0.01
chg	land	VAT	grains	SWE	-0.1
chg	land	VAT	oils_fats	Europe	-1.61
chg	land	VAT	oils_fats	Eastern Europe	-0.13
chg	land	VAT	oils_fats	Northern Europe	-0.36
chg	land	VAT	oils_fats	Southern Europe	-0.27
chg	land	VAT	oils_fats	Western Europe	-0.85
chg	land	VAT	oils_fats	AUT	0.01
chg	land	VAT	oils_fats	BEL	-0.04
chg	land	VAT	oils_fats	BGR	0.03
chg	land	VAT	oils_fats	CYP	0
chg	land	VAT	oils_fats	CZE	-0.01
chg	land	VAT	oils_fats	DEU	-0.38
chg	land	VAT	oils_fats	DNK	0
chg	land	VAT	oils_fats	ESP	-0.05
chg	land	VAT	oils_fats	EST	0
chg	land	VAT	oils_fats	FIN	-0.01
chg	land	VAT	oils_fats	FRA	-0.37
chg	land	VAT	oils_fats	GBR	-0.33
[truncated: 44,389 more rows]

## Sheet: data_health
Parameter	Scenario	Risk_factor	Disease	Region	Statistics	Value
deaths_avd	VAT	all-rf	all-c	Europe	mean	167408
deaths_avd	VAT	all-rf	all-c	Europe	low	157585
deaths_avd	VAT	all-rf	all-c	Europe	high	177231
deaths_avd	VAT	all-rf	all-c	Eastern Europe	mean	43187.9
deaths_avd	VAT	all-rf	all-c	Eastern Europe	low	40355.2
deaths_avd	VAT	all-rf	all-c	Eastern Europe	high	46020.6
deaths_avd	VAT	all-rf	all-c	Northern Europe	mean	16444.4
deaths_avd	VAT	all-rf	all-c	Northern Europe	low	15274
deaths_avd	VAT	all-rf	all-c	Northern Europe	high	17614.8
deaths_avd	VAT	all-rf	all-c	Southern Europe	mean	67818.2
deaths_avd	VAT	all-rf	all-c	Southern Europe	low	63582.3
deaths_avd	VAT	all-rf	all-c	Southern Europe	high	72054.1
deaths_avd	VAT	all-rf	all-c	Western Europe	mean	39957.6
deaths_avd	VAT	all-rf	all-c	Western Europe	low	38373.9
deaths_avd	VAT	all-rf	all-c	Western Europe	high	41541.4
deaths_avd	VAT	all-rf	all-c	AUT	mean	4762.05
deaths_avd	VAT	all-rf	all-c	AUT	low	4525.31
deaths_avd	VAT	all-rf	all-c	AUT	high	4998.79
deaths_avd	VAT	all-rf	all-c	BEL	mean	2280.33
deaths_avd	VAT	all-rf	all-c	BEL	low	2178.71
deaths_avd	VAT	all-rf	all-c	BEL	high	2381.96
deaths_avd	VAT	all-rf	all-c	BGR	mean	5781.53
deaths_avd	VAT	all-rf	all-c	BGR	low	5317.59
deaths_avd	VAT	all-rf	all-c	BGR	high	6245.48
deaths_avd	VAT	all-rf	all-c	CYP	mean	166.38
deaths_avd	VAT	all-rf	all-c	CYP	low	159.67
deaths_avd	VAT	all-rf	all-c	CYP	high	173.1
deaths_avd	VAT	all-rf	all-c	CZE	mean	3743.25
deaths_avd	VAT	all-rf	all-c	CZE	low	3581.5
deaths_avd	VAT	all-rf	all-c	CZE	high	3905
deaths_avd	VAT	all-rf	all-c	DEU	mean	20153
deaths_avd	VAT	all-rf	all-c	DEU	low	19359.1
deaths_avd	VAT	all-rf	all-c	DEU	high	20946.9
deaths_avd	VAT	all-rf	all-c	DNK	mean	3832.06
deaths_avd	VAT	all-rf	all-c	DNK	low	3596.2
deaths_avd	VAT	all-rf	all-c	DNK	high	4067.92
deaths_avd	VAT	all-rf	all-c	ESP	mean	24571
deaths_avd	VAT	all-rf	all-c	ESP	low	23143.5
deaths_avd	VAT	all-rf	all-c	ESP	high	25998.6
deaths_avd	VAT	all-rf	all-c	EST	mean	1020.77
deaths_avd	VAT	all-rf	all-c	EST	low	954.76
deaths_avd	VAT	all-rf	all-c	EST	high	1086.79
deaths_avd	VAT	all-rf	all-c	FIN	mean	1764.08
deaths_avd	VAT	all-rf	all-c	FIN	low	1688.09
deaths_avd	VAT	all-rf	all-c	FIN	high	1840.08
deaths_avd	VAT	all-rf	all-c	FRA	mean	9115.61
deaths_avd	VAT	all-rf	all-c	FRA	low	8828.41
deaths_avd	VAT	all-rf	all-c	FRA	high	9402.81
deaths_avd	VAT	all-rf	all-c	GBR	mean	2118.21
deaths_avd	VAT	all-rf	all-c	GBR	low	1743.37
deaths_avd	VAT	all-rf	all-c	GBR	high	2493.06
deaths_avd	VAT	all-rf	all-c	GRC	mean	7606.08
deaths_avd	VAT	all-rf	all-c	GRC	low	7023.27
deaths_avd	VAT	all-rf	all-c	GRC	high	8188.9
deaths_avd	VAT	all-rf	all-c	HRV	mean	5730.37
deaths_avd	VAT	all-rf	all-c	HRV	low	5247.54
deaths_avd	VAT	all-rf	all-c	HRV	high	6213.2
deaths_avd	VAT	all-rf	all-c	HUN	mean	9063.78
deaths_avd	VAT	all-rf	all-c	HUN	low	8528.9
deaths_avd	VAT	all-rf	all-c	HUN	high	9598.66
deaths_avd	VAT	all-rf	all-c	IRL	mean	1069.76
deaths_avd	VAT	all-rf	all-c	IRL	low	1013.03
deaths_avd	VAT	all-rf	all-c	IRL	high	1126.49
deaths_avd	VAT	all-rf	all-c	ITA	mean	24397.1
deaths_avd	VAT	all-rf	all-c	ITA	low	23022.2
deaths_avd	VAT	all-rf	all-c	ITA	high	25772
deaths_avd	VAT	all-rf	all-c	LTU	mean	2638.1
deaths_avd	VAT	all-rf	all-c	LTU	low	2463.81
deaths_avd	VAT	all-rf	all-c	LTU	high	2812.39
deaths_avd	VAT	all-rf	all-c	LUX	mean	72.07
deaths_avd	VAT	all-rf	all-c	LUX	low	69.58
deaths_avd	VAT	all-rf	all-c	LUX	high	74.56
deaths_avd	VAT	all-rf	all-c	LVA	mean	1218.03
deaths_avd	VAT	all-rf	all-c	LVA	low	1140.13
deaths_avd	VAT	all-rf	all-c	LVA	high	1295.92
deaths_avd	VAT	all-rf	all-c	MLT	mean	21.71
deaths_avd	VAT	all-rf	all-c	MLT	low	18.08
deaths_avd	VAT	all-rf	all-c	MLT	high	25.34
deaths_avd	VAT	all-rf	all-c	NLD	mean	3574.56
deaths_avd	VAT	all-rf	all-c	NLD	low	3412.81
deaths_avd	VAT	all-rf	all-c	NLD	high	3736.31
deaths_avd	VAT	all-rf	all-c	POL	mean	7644.14
deaths_avd	VAT	all-rf	all-c	POL	low	7337.42
deaths_avd	VAT	all-rf	all-c	POL	high	7950.86
deaths_avd	VAT	all-rf	all-c	PRT	mean	4826.42
deaths_avd	VAT	all-rf	all-c	PRT	low	4499.23
deaths_avd	VAT	all-rf	all-c	PRT	high	5153.61
deaths_avd	VAT	all-rf	all-c	ROU	mean	14590.2
deaths_avd	VAT	all-rf	all-c	ROU	low	13347.3
deaths_avd	VAT	all-rf	all-c	ROU	high	15833.1
deaths_avd	VAT	all-rf	all-c	SVK	mean	2365.02
deaths_avd	VAT	all-rf	all-c	SVK	low	2242.53
deaths_avd	VAT	all-rf	all-c	SVK	high	2487.5
deaths_avd	VAT	all-rf	all-c	SVN	mean	665.47
deaths_avd	VAT	all-rf	all-c	SVN	low	628.53
deaths_avd	VAT	all-rf	all-c	SVN	high	702.41
deaths_avd	VAT	all-rf	all-c	SWE	mean	2783.38
deaths_avd	VAT	all-rf	all-c	SWE	low	2674.62
deaths_avd	VAT	all-rf	all-c	SWE	high	2892.14
deaths_avd	VAT	all-rf	CHD	Europe	mean	91109.1
deaths_avd	VAT	all-rf	CHD	Europe	low	86408.3
deaths_avd	VAT	all-rf	CHD	Europe	high	95810
deaths_avd	VAT	all-rf	CHD	Eastern Europe	mean	27186.7
deaths_avd	VAT	all-rf	CHD	Eastern Europe	low	25589.3
deaths_avd	VAT	all-rf	CHD	Eastern Europe	high	28784.1
deaths_avd	VAT	all-rf	CHD	Northern Europe	mean	9841.63
deaths_avd	VAT	all-rf	CHD	Northern Europe	low	9240.57
deaths_avd	VAT	all-rf	CHD	Northern Europe	high	10442.7
deaths_avd	VAT	all-rf	CHD	Southern Europe	mean	31540.1
deaths_avd	VAT	all-rf	CHD	Southern Europe	low	29902
deaths_avd	VAT	all-rf	CHD	Southern Europe	high	33178.1
deaths_avd	VAT	all-rf	CHD	Western Europe	mean	22540.7
deaths_avd	VAT	all-rf	CHD	Western Europe	low	21676.4
deaths_avd	VAT	all-rf	CHD	Western Europe	high	23405
deaths_avd	VAT	all-rf	CHD	AUT	mean	2959.55
deaths_avd	VAT	all-rf	CHD	AUT	low	2815.16
deaths_avd	VAT	all-rf	CHD	AUT	high	3103.95
deaths_avd	VAT	all-rf	CHD	BEL	mean	1223.96
deaths_avd	VAT	all-rf	CHD	BEL	low	1168.05
deaths_avd	VAT	all-rf	CHD	BEL	high	1279.87
deaths_avd	VAT	all-rf	CHD	BGR	mean	4070.93
deaths_avd	VAT	all-rf	CHD	BGR	low	3763.88
deaths_avd	VAT	all-rf	CHD	BGR	high	4377.99
deaths_avd	VAT	all-rf	CHD	CYP	mean	87.37
deaths_avd	VAT	all-rf	CHD	CYP	low	84.35
deaths_avd	VAT	all-rf	CHD	CYP	high	90.39
deaths_avd	VAT	all-rf	CHD	CZE	mean	2361.26
deaths_avd	VAT	all-rf	CHD	CZE	low	2262.25
deaths_avd	VAT	all-rf	CHD	CZE	high	2460.26
deaths_avd	VAT	all-rf	CHD	DEU	mean	12435
deaths_avd	VAT	all-rf	CHD	DEU	low	11952.2
deaths_avd	VAT	all-rf	CHD	DEU	high	12917.7
deaths_avd	VAT	all-rf	CHD	DNK	mean	1573.24
deaths_avd	VAT	all-rf	CHD	DNK	low	1463.45
deaths_avd	VAT	all-rf	CHD	DNK	high	1683.04
deaths_avd	VAT	all-rf	CHD	ESP	mean	10376.8
deaths_avd	VAT	all-rf	CHD	ESP	low	9849.53
deaths_avd	VAT	all-rf	CHD	ESP	high	10904.1
deaths_avd	VAT	all-rf	CHD	EST	mean	656.01
deaths_avd	VAT	all-rf	CHD	EST	low	615.86
deaths_avd	VAT	all-rf	CHD	EST	high	696.16
deaths_avd	VAT	all-rf	CHD	FIN	mean	1052.07
deaths_avd	VAT	all-rf	CHD	FIN	low	1006.41
deaths_avd	VAT	all-rf	CHD	FIN	high	1097.72
deaths_avd	VAT	all-rf	CHD	FRA	mean	4494.82
deaths_avd	VAT	all-rf	CHD	FRA	low	4364.44
deaths_avd	VAT	all-rf	CHD	FRA	high	4625.21
deaths_avd	VAT	all-rf	CHD	GBR	mean	1829.44
deaths_avd	VAT	all-rf	CHD	GBR	low	1687.86
deaths_avd	VAT	all-rf	CHD	GBR	high	1971.02
deaths_avd	VAT	all-rf	CHD	GRC	mean	4110.55
deaths_avd	VAT	all-rf	CHD	GRC	low	3851.34
deaths_avd	VAT	all-rf	CHD	GRC	high	4369.77
deaths_avd	VAT	all-rf	CHD	HRV	mean	3742.18
deaths_avd	VAT	all-rf	CHD	HRV	low	3436.91
deaths_avd	VAT	all-rf	CHD	HRV	high	4047.46
deaths_avd	VAT	all-rf	CHD	HUN	mean	5196.12
deaths_avd	VAT	all-rf	CHD	HUN	low	4884.52
deaths_avd	VAT	all-rf	CHD	HUN	high	5507.73
deaths_avd	VAT	all-rf	CHD	IRL	mean	394.87
deaths_avd	VAT	all-rf	CHD	IRL	low	381.64
deaths_avd	VAT	all-rf	CHD	IRL	high	408.09
deaths_avd	VAT	all-rf	CHD	ITA	mean	11012.2
deaths_avd	VAT	all-rf	CHD	ITA	low	10593.2
deaths_avd	VAT	all-rf	CHD	ITA	high	11431.1
deaths_avd	VAT	all-rf	CHD	LTU	mean	1876.59
deaths_avd	VAT	all-rf	CHD	LTU	low	1747.19
deaths_avd	VAT	all-rf	CHD	LTU	high	2005.99
deaths_avd	VAT	all-rf	CHD	LUX	mean	39.28
deaths_avd	VAT	all-rf	CHD	LUX	low	37.91
deaths_avd	VAT	all-rf	CHD	LUX	high	40.66
deaths_avd	VAT	all-rf	CHD	LVA	mean	820.1
deaths_avd	VAT	all-rf	CHD	LVA	low	764.72
deaths_avd	VAT	all-rf	CHD	LVA	high	875.48
deaths_avd	VAT	all-rf	CHD	MLT	mean	10.68
deaths_avd	VAT	all-rf	CHD	MLT	low	8.53
deaths_avd	VAT	all-rf	CHD	MLT	high	12.84
deaths_avd	VAT	all-rf	CHD	NLD	mean	1388.15
deaths_avd	VAT	all-rf	CHD	NLD	low	1338.7
deaths_avd	VAT	all-rf	CHD	NLD	high	1437.61
deaths_avd	VAT	all-rf	CHD	POL	mean	5643.71
deaths_avd	VAT	all-rf	CHD	POL	low	5458.24
deaths_avd	VAT	all-rf	CHD	POL	high	5829.18
deaths_avd	VAT	all-rf	CHD	PRT	mean	1959.02
deaths_avd	VAT	all-rf	CHD	PRT	low	1850.59
deaths_avd	VAT	all-rf	CHD	PRT	high	2067.45
deaths_avd	VAT	all-rf	CHD	ROU	mean	8407.43
deaths_avd	VAT	all-rf	CHD	ROU	low	7790.9
deaths_avd	VAT	all-rf	CHD	ROU	high	9023.97
deaths_avd	VAT	all-rf	CHD	SVK	mean	1507.26
deaths_avd	VAT	all-rf	CHD	SVK	low	1429.53
deaths_avd	VAT	all-rf	CHD	SVK	high	1584.98
deaths_avd	VAT	all-rf	CHD	SVN	mean	328.61
deaths_avd	VAT	all-rf	CHD	SVN	low	311.91
deaths_avd	VAT	all-rf	CHD	SVN	high	345.3
deaths_avd	VAT	all-rf	CHD	SWE	mean	1639.31
deaths_avd	VAT	all-rf	CHD	SWE	low	1573.43
deaths_avd	VAT	all-rf	CHD	SWE	high	1705.19
deaths_avd	VAT	all-rf	Stroke	Europe	mean	24373
deaths_avd	VAT	all-rf	Stroke	Europe	low	21594.8
deaths_avd	VAT	all-rf	Stroke	Europe	high	27151.3
deaths_avd	VAT	all-rf	Stroke	Eastern Europe	mean	6372.19
deaths_avd	VAT	all-rf	Stroke	Eastern Europe	low	5600.46
deaths_avd	VAT	all-rf	Stroke	Eastern Europe	high	7143.91
deaths_avd	VAT	all-rf	Stroke	Northern Europe	mean	1869.76
deaths_avd	VAT	all-rf	Stroke	Northern Europe	low	1615.54
deaths_avd	VAT	all-rf	Stroke	Northern Europe	high	2123.98
deaths_avd	VAT	all-rf	Stroke	Southern Europe	mean	12008.6
deaths_avd	VAT	all-rf	Stroke	Southern Europe	low	10476.9
deaths_avd	VAT	all-rf	Stroke	Southern Europe	high	13540.2
deaths_avd	VAT	all-rf	Stroke	Western Europe	mean	4122.53
deaths_avd	VAT	all-rf	Stroke	Western Europe	low	3901.81
deaths_avd	VAT	all-rf	Stroke	Western Europe	high	4343.24
deaths_avd	VAT	all-rf	Stroke	AUT	mean	351.33
deaths_avd	VAT	all-rf	Stroke	AUT	low	317.68
deaths_avd	VAT	all-rf	Stroke	AUT	high	384.98
deaths_avd	VAT	all-rf	Stroke	BEL	mean	228.53
deaths_avd	VAT	all-rf	Stroke	BEL	low	220.26
deaths_avd	VAT	all-rf	Stroke	BEL	high	236.81
deaths_avd	VAT	all-rf	Stroke	BGR	mean	781.71
deaths_avd	VAT	all-rf	Stroke	BGR	low	687.35
deaths_avd	VAT	all-rf	Stroke	BGR	high	876.07
deaths_avd	VAT	all-rf	Stroke	CYP	mean	22.58
deaths_avd	VAT	all-rf	Stroke	CYP	low	21.15
deaths_avd	VAT	all-rf	Stroke	CYP	high	24.01
deaths_avd	VAT	all-rf	Stroke	CZE	mean	481.17
deaths_avd	VAT	all-rf	Stroke	CZE	low	447.71
deaths_avd	VAT	all-rf	Stroke	CZE	high	514.63
deaths_avd	VAT	all-rf	Stroke	DEU	mean	1861.12
deaths_avd	VAT	all-rf	Stroke	DEU	low	1774.81
deaths_avd	VAT	all-rf	Stroke	DEU	high	1947.43
deaths_avd	VAT	all-rf	Stroke	DNK	mean	358.48
deaths_avd	VAT	all-rf	Stroke	DNK	low	322.64
deaths_avd	VAT	all-rf	Stroke	DNK	high	394.33
deaths_avd	VAT	all-rf	Stroke	ESP	mean	4266.47
deaths_avd	VAT	all-rf	Stroke	ESP	low	3761.02
deaths_avd	VAT	all-rf	Stroke	ESP	high	4771.93
deaths_avd	VAT	all-rf	Stroke	EST	mean	132.95
deaths_avd	VAT	all-rf	Stroke	EST	low	116.58
deaths_avd	VAT	all-rf	Stroke	EST	high	149.31
deaths_avd	VAT	all-rf	Stroke	FIN	mean	229.7
deaths_avd	VAT	all-rf	Stroke	FIN	low	215.34
deaths_avd	VAT	all-rf	Stroke	FIN	high	244.07
deaths_avd	VAT	all-rf	Stroke	FRA	mean	1068.32
deaths_avd	VAT	all-rf	Stroke	FRA	low	1037.16
deaths_avd	VAT	all-rf	Stroke	FRA	high	1099.48
deaths_avd	VAT	all-rf	Stroke	GBR	mean	218.81
deaths_avd	VAT	all-rf	Stroke	GBR	low	102.5
deaths_avd	VAT	all-rf	Stroke	GBR	high	335.13
deaths_avd	VAT	all-rf	Stroke	GRC	mean	1451.09
deaths_avd	VAT	all-rf	Stroke	GRC	low	1226.99
deaths_avd	VAT	all-rf	Stroke	GRC	high	1675.19
deaths_avd	VAT	all-rf	Stroke	HRV	mean	263.28
deaths_avd	VAT	all-rf	Stroke	HRV	low	246.45
deaths_avd	VAT	all-rf	Stroke	HRV	high	280.11
deaths_avd	VAT	all-rf	Stroke	HUN	mean	1208.58
deaths_avd	VAT	all-rf	Stroke	HUN	low	1092.1
deaths_avd	VAT	all-rf	Stroke	HUN	high	1325.05
deaths_avd	VAT	all-rf	Stroke	IRL	mean	253.08
deaths_avd	VAT	all-rf	Stroke	IRL	low	225.19
deaths_avd	VAT	all-rf	Stroke	IRL	high	280.97
deaths_avd	VAT	all-rf	Stroke	ITA	mean	4829.59
deaths_avd	VAT	all-rf	Stroke	ITA	low	4193.83
deaths_avd	VAT	all-rf	Stroke	ITA	high	5465.35
deaths_avd	VAT	all-rf	Stroke	LTU	mean	237.94
deaths_avd	VAT	all-rf	Stroke	LTU	low	217.37
deaths_avd	VAT	all-rf	Stroke	LTU	high	258.52
deaths_avd	VAT	all-rf	Stroke	LUX	mean	11.84
deaths_avd	VAT	all-rf	Stroke	LUX	low	11.42
deaths_avd	VAT	all-rf	Stroke	LUX	high	12.25
deaths_avd	VAT	all-rf	Stroke	LVA	mean	159.09
deaths_avd	VAT	all-rf	Stroke	LVA	low	146.97
deaths_avd	VAT	all-rf	Stroke	LVA	high	171.2
deaths_avd	VAT	all-rf	Stroke	MLT	mean	7.14
deaths_avd	VAT	all-rf	Stroke	MLT	low	6.95
deaths_avd	VAT	all-rf	Stroke	MLT	high	7.32
deaths_avd	VAT	all-rf	Stroke	NLD	mean	601.39
deaths_avd	VAT	all-rf	Stroke	NLD	low	540.49
deaths_avd	VAT	all-rf	Stroke	NLD	high	662.29
deaths_avd	VAT	all-rf	Stroke	POL	mean	509.48
deaths_avd	VAT	all-rf	Stroke	POL	low	460.54
deaths_avd	VAT	all-rf	Stroke	POL	high	558.42
deaths_avd	VAT	all-rf	Stroke	PRT	mean	1099.28
deaths_avd	VAT	all-rf	Stroke	PRT	low	960.73
deaths_avd	VAT	all-rf	Stroke	PRT	high	1237.83
deaths_avd	VAT	all-rf	Stroke	ROU	mean	3101.8
deaths_avd	VAT	all-rf	Stroke	ROU	low	2648.47
deaths_avd	VAT	all-rf	Stroke	ROU	high	3555.14
deaths_avd	VAT	all-rf	Stroke	SVK	mean	289.45
deaths_avd	VAT	all-rf	Stroke	SVK	low	264.3
deaths_avd	VAT	all-rf	Stroke	SVK	high	314.61
deaths_avd	VAT	all-rf	Stroke	SVN	mean	91.72
deaths_avd	VAT	all-rf	Stroke	SVN	low	80.96
deaths_avd	VAT	all-rf	Stroke	SVN	high	102.47
deaths_avd	VAT	all-rf	Stroke	SWE	mean	279.71
deaths_avd	VAT	all-rf	Stroke	SWE	low	268.95
deaths_avd	VAT	all-rf	Stroke	SWE	high	290.46
deaths_avd	VAT	all-rf	Cancer	Europe	mean	47478.7
deaths_avd	VAT	all-rf	Cancer	Europe	low	45460
deaths_avd	VAT	all-rf	Cancer	Europe	high	49497.4
deaths_avd	VAT	all-rf	Cancer	Eastern Europe	mean	9121.92
deaths_avd	VAT	all-rf	Cancer	Eastern Europe	low	8714.66
deaths_avd	VAT	all-rf	Cancer	Eastern Europe	high	9529.17
deaths_avd	VAT	all-rf	Cancer	Northern Europe	mean	3954.71
deaths_avd	VAT	all-rf	Cancer	Northern Europe	low	3699.93
deaths_avd	VAT	all-rf	Cancer	Northern Europe	high	4209.49
deaths_avd	VAT	all-rf	Cancer	Southern Europe	mean	23336.5
deaths_avd	VAT	all-rf	Cancer	Southern Europe	low	22332.7
deaths_avd	VAT	all-rf	Cancer	Southern Europe	high	24340.2
deaths_avd	VAT	all-rf	Cancer	Western Europe	mean	11065.6
deaths_avd	VAT	all-rf	Cancer	Western Europe	low	10712.7
deaths_avd	VAT	all-rf	Cancer	Western Europe	high	11418.6
deaths_avd	VAT	all-rf	Cancer	AUT	mean	1379.6
deaths_avd	VAT	all-rf	Cancer	AUT	low	1325.81
deaths_avd	VAT	all-rf	Cancer	AUT	high	1433.38
deaths_avd	VAT	all-rf	Cancer	BEL	mean	725.25
deaths_avd	VAT	all-rf	Cancer	BEL	low	693.69
deaths_avd	VAT	all-rf	Cancer	BEL	high	756.81
deaths_avd	VAT	all-rf	Cancer	BGR	mean	1022.04
deaths_avd	VAT	all-rf	Cancer	BGR	low	971.1
deaths_avd	VAT	all-rf	Cancer	BGR	high	1072.99
deaths_avd	VAT	all-rf	Cancer	CYP	mean	38.65
deaths_avd	VAT	all-rf	Cancer	CYP	low	37.67
deaths_avd	VAT	all-rf	Cancer	CYP	high	39.62
deaths_avd	VAT	all-rf	Cancer	CZE	mean	833.68
deaths_avd	VAT	all-rf	Cancer	CZE	low	808.73
deaths_avd	VAT	all-rf	Cancer	CZE	high	858.62
deaths_avd	VAT	all-rf	Cancer	DEU	mean	4864.49
deaths_avd	VAT	all-rf	Cancer	DEU	low	4700.53
deaths_avd	VAT	all-rf	Cancer	DEU	high	5028.46
deaths_avd	VAT	all-rf	Cancer	DNK	mean	1952.91
deaths_avd	VAT	all-rf	Cancer	DNK	low	1868.11
deaths_avd	VAT	all-rf	Cancer	DNK	high	2037.71
deaths_avd	VAT	all-rf	Cancer	ESP	mean	9741.09
deaths_avd	VAT	all-rf	Cancer	ESP	low	9367.28
deaths_avd	VAT	all-rf	Cancer	ESP	high	10114.9
deaths_avd	VAT	all-rf	Cancer	EST	mean	237.21
deaths_avd	VAT	all-rf	Cancer	EST	low	228.34
deaths_avd	VAT	all-rf	Cancer	EST	high	246.07
deaths_avd	VAT	all-rf	Cancer	FIN	mean	458.2
deaths_avd	VAT	all-rf	Cancer	FIN	low	444.02
deaths_avd	VAT	all-rf	Cancer	FIN	high	472.37
deaths_avd	VAT	all-rf	Cancer	FRA	mean	2619.03
deaths_avd	VAT	all-rf	Cancer	FRA	low	2559.82
deaths_avd	VAT	all-rf	Cancer	FRA	high	2678.24
deaths_avd	VAT	all-rf	Cancer	GBR	mean	-637.22
deaths_avd	VAT	all-rf	Cancer	GBR	low	-710.24
deaths_avd	VAT	all-rf	Cancer	GBR	high	-564.2
deaths_avd	VAT	all-rf	Cancer	GRC	mean	2032.66
deaths_avd	VAT	all-rf	Cancer	GRC	low	1933.81
deaths_avd	VAT	all-rf	Cancer	GRC	high	2131.5
deaths_avd	VAT	all-rf	Cancer	HRV	mean	1685.78
deaths_avd	VAT	all-rf	Cancer	HRV	low	1527.74
deaths_avd	VAT	all-rf	Cancer	HRV	high	1843.82
deaths_avd	VAT	all-rf	Cancer	HUN	mean	2607.51
deaths_avd	VAT	all-rf	Cancer	HUN	low	2504.15
deaths_avd	VAT	all-rf	Cancer	HUN	high	2710.86
deaths_avd	VAT	all-rf	Cancer	IRL	mean	413.9
deaths_avd	VAT	all-rf	Cancer	IRL	low	398.74
deaths_avd	VAT	all-rf	Cancer	IRL	high	429.06
deaths_avd	VAT	all-rf	Cancer	ITA	mean	8022.43
deaths_avd	VAT	all-rf	Cancer	ITA	low	7730.12
deaths_avd	VAT	all-rf	Cancer	ITA	high	8314.74
deaths_avd	VAT	all-rf	Cancer	LTU	mean	531.6
deaths_avd	VAT	all-rf	Cancer	LTU	low	508.13
deaths_avd	VAT	all-rf	Cancer	LTU	high	555.06
deaths_avd	VAT	all-rf	Cancer	LUX	mean	16.23
deaths_avd	VAT	all-rf	Cancer	LUX	low	15.83
deaths_avd	VAT	all-rf	Cancer	LUX	high	16.63
deaths_avd	VAT	all-rf	Cancer	LVA	mean	238.01
deaths_avd	VAT	all-rf	Cancer	LVA	low	227.67
deaths_avd	VAT	all-rf	Cancer	LVA	high	248.35
deaths_avd	VAT	all-rf	Cancer	MLT	mean	-3.04
deaths_avd	VAT	all-rf	Cancer	MLT	low	-3.73
deaths_avd	VAT	all-rf	Cancer	MLT	high	-2.35
deaths_avd	VAT	all-rf	Cancer	NLD	mean	1461.04
deaths_avd	VAT	all-rf	Cancer	NLD	low	1417.04
deaths_avd	VAT	all-rf	Cancer	NLD	high	1505.04
deaths_avd	VAT	all-rf	Cancer	POL	mean	1053.47
deaths_avd	VAT	all-rf	Cancer	POL	low	1014.59
deaths_avd	VAT	all-rf	Cancer	POL	high	1092.35
deaths_avd	VAT	all-rf	Cancer	PRT	mean	1621.44
deaths_avd	VAT	all-rf	Cancer	PRT	low	1550.29
deaths_avd	VAT	all-rf	Cancer	PRT	high	1692.6
deaths_avd	VAT	all-rf	Cancer	ROU	mean	3036
deaths_avd	VAT	all-rf	Cancer	ROU	low	2865.56
deaths_avd	VAT	all-rf	Cancer	ROU	high	3206.43
deaths_avd	VAT	all-rf	Cancer	SVK	mean	569.22
deaths_avd	VAT	all-rf	Cancer	SVK	low	550.52
deaths_avd	VAT	all-rf	Cancer	SVK	high	587.92
deaths_avd	VAT	all-rf	Cancer	SVN	mean	236.1
deaths_avd	VAT	all-rf	Cancer	SVN	low	227.21
deaths_avd	VAT	all-rf	Cancer	SVN	high	244.99
deaths_avd	VAT	all-rf	Cancer	SWE	mean	760.12
deaths_avd	VAT	all-rf	Cancer	SWE	low	735.16
deaths_avd	VAT	all-rf	Cancer	SWE	high	785.07
deaths_avd	VAT	all-rf	T2DM	Europe	mean	3890.79
deaths_avd	VAT	all-rf	T2DM	Europe	low	3581.05
deaths_avd	VAT	all-rf	T2DM	Europe	high	4200.53
deaths_avd	VAT	all-rf	T2DM	Eastern Europe	mean	487.31
deaths_avd	VAT	all-rf	T2DM	Eastern Europe	low	432.33
deaths_avd	VAT	all-rf	T2DM	Eastern Europe	high	542.29
deaths_avd	VAT	all-rf	T2DM	Northern Europe	mean	448.81
deaths_avd	VAT	all-rf	T2DM	Northern Europe	low	397.23
deaths_avd	VAT	all-rf	T2DM	Northern Europe	high	500.38
deaths_avd	VAT	all-rf	T2DM	Southern Europe	mean	921.79
deaths_avd	VAT	all-rf	T2DM	Southern Europe	low	860.41
deaths_avd	VAT	all-rf	T2DM	Southern Europe	high	983.17
deaths_avd	VAT	all-rf	T2DM	Western Europe	mean	2032.88
deaths_avd	VAT	all-rf	T2DM	Western Europe	low	1891.07
deaths_avd	VAT	all-rf	T2DM	Western Europe	high	2174.68
deaths_avd	VAT	all-rf	T2DM	AUT	mean	71.16
deaths_avd	VAT	all-rf	T2DM	AUT	low	66.26
deaths_avd	VAT	all-rf	T2DM	AUT	high	76.06
deaths_avd	VAT	all-rf	T2DM	BEL	mean	86.49
deaths_avd	VAT	all-rf	T2DM	BEL	low	80.95
deaths_avd	VAT	all-rf	T2DM	BEL	high	92.04
deaths_avd	VAT	all-rf	T2DM	BGR	mean	-75.59
deaths_avd	VAT	all-rf	T2DM	BGR	low	-86.74
deaths_avd	VAT	all-rf	T2DM	BGR	high	-64.43
deaths_avd	VAT	all-rf	T2DM	CYP	mean	16.78
deaths_avd	VAT	all-rf	T2DM	CYP	low	15.51
deaths_avd	VAT	all-rf	T2DM	CYP	high	18.06
deaths_avd	VAT	all-rf	T2DM	CZE	mean	62.65
deaths_avd	VAT	all-rf	T2DM	CZE	low	58.42
deaths_avd	VAT	all-rf	T2DM	CZE	high	66.89
deaths_avd	VAT	all-rf	T2DM	DEU	mean	897.11
deaths_avd	VAT	all-rf	T2DM	DEU	low	838.2
deaths_avd	VAT	all-rf	T2DM	DEU	high	956.03
deaths_avd	VAT	all-rf	T2DM	DNK	mean	-42.98
deaths_avd	VAT	all-rf	T2DM	DNK	low	-48.19
deaths_avd	VAT	all-rf	T2DM	DNK	high	-37.77
deaths_avd	VAT	all-rf	T2DM	ESP	mean	209.33
deaths_avd	VAT	all-rf	T2DM	ESP	low	188.78
deaths_avd	VAT	all-rf	T2DM	ESP	high	229.87
deaths_avd	VAT	all-rf	T2DM	EST	mean	-4.6
deaths_avd	VAT	all-rf	T2DM	EST	low	-5.21
deaths_avd	VAT	all-rf	T2DM	EST	high	-3.98
deaths_avd	VAT	all-rf	T2DM	FIN	mean	17.65
deaths_avd	VAT	all-rf	T2DM	FIN	low	15.98
deaths_avd	VAT	all-rf	T2DM	FIN	high	19.32
deaths_avd	VAT	all-rf	T2DM	FRA	mean	866.48
deaths_avd	VAT	all-rf	T2DM	FRA	low	801.38
deaths_avd	VAT	all-rf	T2DM	FRA	high	931.59
deaths_avd	VAT	all-rf	T2DM	GBR	mean	384.37
deaths_avd	VAT	all-rf	T2DM	GBR	low	348.48
deaths_avd	VAT	all-rf	T2DM	GBR	high	420.25
deaths_avd	VAT	all-rf	T2DM	GRC	mean	10.99
deaths_avd	VAT	all-rf	T2DM	GRC	low	10.35
deaths_avd	VAT	all-rf	T2DM	GRC	high	11.63
deaths_avd	VAT	all-rf	T2DM	HRV	mean	36
deaths_avd	VAT	all-rf	T2DM	HRV	low	33.39
deaths_avd	VAT	all-rf	T2DM	HRV	high	38.62
deaths_avd	VAT	all-rf	T2DM	HUN	mean	47.05
deaths_avd	VAT	all-rf	T2DM	HUN	low	43.73
deaths_avd	VAT	all-rf	T2DM	HUN	high	50.37
deaths_avd	VAT	all-rf	T2DM	IRL	mean	5.86
deaths_avd	VAT	all-rf	T2DM	IRL	low	5.45
deaths_avd	VAT	all-rf	T2DM	IRL	high	6.27
deaths_avd	VAT	all-rf	T2DM	ITA	mean	512.26
deaths_avd	VAT	all-rf	T2DM	ITA	low	484.75
deaths_avd	VAT	all-rf	T2DM	ITA	high	539.77
deaths_avd	VAT	all-rf	T2DM	LTU	mean	-5.34
deaths_avd	VAT	all-rf	T2DM	LTU	low	-6.12
deaths_avd	VAT	all-rf	T2DM	LTU	high	-4.55
deaths_avd	VAT	all-rf	T2DM	LUX	mean	3.98
deaths_avd	VAT	all-rf	T2DM	LUX	low	3.7
deaths_avd	VAT	all-rf	T2DM	LUX	high	4.26
deaths_avd	VAT	all-rf	T2DM	LVA	mean	0.83
deaths_avd	VAT	all-rf	T2DM	LVA	low	0.77
deaths_avd	VAT	all-rf	T2DM	LVA	high	0.88
deaths_avd	VAT	all-rf	T2DM	MLT	mean	5.87
deaths_avd	VAT	all-rf	T2DM	MLT	low	5.29
deaths_avd	VAT	all-rf	T2DM	MLT	high	6.44
deaths_avd	VAT	all-rf	T2DM	NLD	mean	107.65
deaths_avd	VAT	all-rf	T2DM	NLD	low	100.58
deaths_avd	VAT	all-rf	T2DM	NLD	high	114.71
deaths_avd	VAT	all-rf	T2DM	POL	mean	411.51
deaths_avd	VAT	all-rf	T2DM	POL	low	378.69
deaths_avd	VAT	all-rf	T2DM	POL	high	444.34
deaths_avd	VAT	all-rf	T2DM	PRT	mean	138.67
deaths_avd	VAT	all-rf	T2DM	PRT	low	129.77
deaths_avd	VAT	all-rf	T2DM	PRT	high	147.57
deaths_avd	VAT	all-rf	T2DM	ROU	mean	42.18
deaths_avd	VAT	all-rf	T2DM	ROU	low	39.63
deaths_avd	VAT	all-rf	T2DM	ROU	high	44.73
deaths_avd	VAT	all-rf	T2DM	SVK	mean	-0.49
deaths_avd	VAT	all-rf	T2DM	SVK	low	-1.39
deaths_avd	VAT	all-rf	T2DM	SVK	high	0.4
deaths_avd	VAT	all-rf	T2DM	SVN	mean	8.67
deaths_avd	VAT	all-rf	T2DM	SVN	low	8.08
deaths_avd	VAT	all-rf	T2DM	SVN	high	9.26
deaths_avd	VAT	all-rf	T2DM	SWE	mean	93.02
deaths_avd	VAT	all-rf	T2DM	SWE	low	86.08
deaths_avd	VAT	all-rf	T2DM	SWE	high	99.96
deaths_avd	VAT	all-rf	Resp_Dis	Europe	mean	556.39
deaths_avd	VAT	all-rf	Resp_Dis	Europe	low	541.22
deaths_avd	VAT	all-rf	Resp_Dis	Europe	high	571.57
deaths_avd	VAT	all-rf	Resp_Dis	Eastern Europe	mean	19.76
deaths_avd	VAT	all-rf	Resp_Dis	Eastern Europe	low	18.42
deaths_avd	VAT	all-rf	Resp_Dis	Eastern Europe	high	21.1
deaths_avd	VAT	all-rf	Resp_Dis	Northern Europe	mean	329.48
deaths_avd	VAT	all-rf	Resp_Dis	Northern Europe	low	320.73
deaths_avd	VAT	all-rf	Resp_Dis	Northern Europe	high	338.23
deaths_avd	VAT	all-rf	Resp_Dis	Southern Europe	mean	11.29
deaths_avd	VAT	all-rf	Resp_Dis	Southern Europe	low	10.18
deaths_avd	VAT	all-rf	Resp_Dis	Southern Europe	high	12.4
deaths_avd	VAT	all-rf	Resp_Dis	Western Europe	mean	195.86
deaths_avd	VAT	all-rf	Resp_Dis	Western Europe	low	191.88
deaths_avd	VAT	all-rf	Resp_Dis	Western Europe	high	199.84
deaths_avd	VAT	all-rf	Resp_Dis	AUT	mean	0.41
deaths_avd	VAT	all-rf	Resp_Dis	AUT	low	0.4
deaths_avd	VAT	all-rf	Resp_Dis	AUT	high	0.42
deaths_avd	VAT	all-rf	Resp_Dis	BEL	mean	16.09
deaths_avd	VAT	all-rf	Resp_Dis	BEL	low	15.76
deaths_avd	VAT	all-rf	Resp_Dis	BEL	high	16.43
deaths_avd	VAT	all-rf	Resp_Dis	BGR	mean	-17.56
deaths_avd	VAT	all-rf	Resp_Dis	BGR	low	-17.99
deaths_avd	VAT	all-rf	Resp_Dis	BGR	high	-17.13
deaths_avd	VAT	all-rf	Resp_Dis	CYP	mean	1.01
deaths_avd	VAT	all-rf	Resp_Dis	CYP	low	0.98
deaths_avd	VAT	all-rf	Resp_Dis	CYP	high	1.03
deaths_avd	VAT	all-rf	Resp_Dis	CZE	mean	4.49
deaths_avd	VAT	all-rf	Resp_Dis	CZE	low	4.38
deaths_avd	VAT	all-rf	Resp_Dis	CZE	high	4.6
deaths_avd	VAT	all-rf	Resp_Dis	DEU	mean	95.33
deaths_avd	VAT	all-rf	Resp_Dis	DEU	low	93.37
deaths_avd	VAT	all-rf	Resp_Dis	DEU	high	97.28
deaths_avd	VAT	all-rf	Resp_Dis	DNK	mean	-9.59
deaths_avd	VAT	all-rf	Resp_Dis	DNK	low	-9.8
deaths_avd	VAT	all-rf	Resp_Dis	DNK	high	-9.38
deaths_avd	VAT	all-rf	Resp_Dis	ESP	mean	-22.7
deaths_avd	VAT	all-rf	Resp_Dis	ESP	low	-23.15
deaths_avd	VAT	all-rf	Resp_Dis	ESP	high	-22.24
deaths_avd	VAT	all-rf	Resp_Dis	EST	mean	-0.79
deaths_avd	VAT	all-rf	Resp_Dis	EST	low	-0.81
deaths_avd	VAT	all-rf	Resp_Dis	EST	high	-0.77
deaths_avd	VAT	all-rf	Resp_Dis	FIN	mean	6.46
deaths_avd	VAT	all-rf	Resp_Dis	FIN	low	6.33
deaths_avd	VAT	all-rf	Resp_Dis	FIN	high	6.6
deaths_avd	VAT	all-rf	Resp_Dis	FRA	mean	66.96
deaths_avd	VAT	all-rf	Resp_Dis	FRA	low	65.62
deaths_avd	VAT	all-rf	Resp_Dis	FRA	high	68.29
deaths_avd	VAT	all-rf	Resp_Dis	GBR	mean	322.81
deaths_avd	VAT	all-rf	Resp_Dis	GBR	low	314.76
deaths_avd	VAT	all-rf	Resp_Dis	GBR	high	330.86
deaths_avd	VAT	all-rf	Resp_Dis	GRC	mean	0.8
deaths_avd	VAT	all-rf	Resp_Dis	GRC	low	0.78
deaths_avd	VAT	all-rf	Resp_Dis	GRC	high	0.81
deaths_avd	VAT	all-rf	Resp_Dis	HRV	mean	3.12
deaths_avd	VAT	all-rf	Resp_Dis	HRV	low	3.05
deaths_avd	VAT	all-rf	Resp_Dis	HRV	high	3.19
deaths_avd	VAT	all-rf	Resp_Dis	HUN	mean	4.52
deaths_avd	VAT	all-rf	Resp_Dis	HUN	low	4.4
deaths_avd	VAT	all-rf	Resp_Dis	HUN	high	4.64
deaths_avd	VAT	all-rf	Resp_Dis	IRL	mean	2.06
deaths_avd	VAT	all-rf	Resp_Dis	IRL	low	2.01
deaths_avd	VAT	all-rf	Resp_Dis	IRL	high	2.11
deaths_avd	VAT	all-rf	Resp_Dis	ITA	mean	20.63
deaths_avd	VAT	all-rf	Resp_Dis	ITA	low	20.25
deaths_avd	VAT	all-rf	Resp_Dis	ITA	high	21.01
deaths_avd	VAT	all-rf	Resp_Dis	LTU	mean	-2.7
deaths_avd	VAT	all-rf	Resp_Dis	LTU	low	-2.77
deaths_avd	VAT	all-rf	Resp_Dis	LTU	high	-2.63
deaths_avd	VAT	all-rf	Resp_Dis	LUX	mean	0.74
deaths_avd	VAT	all-rf	Resp_Dis	LUX	low	0.72
deaths_avd	VAT	all-rf	Resp_Dis	LUX	high	0.76
deaths_avd	VAT	all-rf	Resp_Dis	LVA	mean	0
deaths_avd	VAT	all-rf	Resp_Dis	LVA	low	0
deaths_avd	VAT	all-rf	Resp_Dis	LVA	high	0
deaths_avd	VAT	all-rf	Resp_Dis	MLT	mean	1.07
deaths_avd	VAT	all-rf	Resp_Dis	MLT	low	1.04
deaths_avd	VAT	all-rf	Resp_Dis	MLT	high	1.09
deaths_avd	VAT	all-rf	Resp_Dis	NLD	mean	16.34
deaths_avd	VAT	all-rf	Resp_Dis	NLD	low	16.01
deaths_avd	VAT	all-rf	Resp_Dis	NLD	high	16.67
deaths_avd	VAT	all-rf	Resp_Dis	POL	mean	25.97
deaths_avd	VAT	all-rf	Resp_Dis	POL	low	25.36
deaths_avd	VAT	all-rf	Resp_Dis	POL	high	26.57
deaths_avd	VAT	all-rf	Resp_Dis	PRT	mean	8.01
deaths_avd	VAT	all-rf	Resp_Dis	PRT	low	7.86
deaths_avd	VAT	all-rf	Resp_Dis	PRT	high	8.16
deaths_avd	VAT	all-rf	Resp_Dis	ROU	mean	2.77
deaths_avd	VAT	all-rf	Resp_Dis	ROU	low	2.7
deaths_avd	VAT	all-rf	Resp_Dis	ROU	high	2.83
deaths_avd	VAT	all-rf	Resp_Dis	SVK	mean	-0.42
deaths_avd	VAT	all-rf	Resp_Dis	SVK	low	-0.43
deaths_avd	VAT	all-rf	Resp_Dis	SVK	high	-0.41
deaths_avd	VAT	all-rf	Resp_Dis	SVN	mean	0.37
deaths_avd	VAT	all-rf	Resp_Dis	SVN	low	0.36
deaths_avd	VAT	all-rf	Resp_Dis	SVN	high	0.38
deaths_avd	VAT	all-rf	Resp_Dis	SWE	mean	11.23
deaths_avd	VAT	all-rf	Resp_Dis	SWE	low	11.01
deaths_avd	VAT	all-rf	Resp_Dis	SWE	high	11.45
deaths_avd	VAT	diet	all-c	Europe	mean	150233
deaths_avd	VAT	diet	all-c	Europe	low	140796
deaths_avd	VAT	diet	all-c	Europe	high	159668
deaths_avd	VAT	diet	all-c	Eastern Europe	mean	40744.6
deaths_avd	VAT	diet	all-c	Eastern Europe	low	37965.2
deaths_avd	VAT	diet	all-c	Eastern Europe	high	43523.9
deaths_avd	VAT	diet	all-c	Northern Europe	mean	11573.4
deaths_avd	VAT	diet	all-c	Northern Europe	low	10491.2
deaths_avd	VAT	diet	all-c	Northern Europe	high	12653.9
deaths_avd	VAT	diet	all-c	Southern Europe	mean	66573.1
deaths_avd	VAT	diet	all-c	Southern Europe	low	62372.3
deaths_avd	VAT	diet	all-c	Southern Europe	high	70773.9
deaths_avd	VAT	diet	all-c	Western Europe	mean	31353.5
deaths_avd	VAT	diet	all-c	Western Europe	low	29955.5
deaths_avd	VAT	diet	all-c	Western Europe	high	32750.6
deaths_avd	VAT	diet	all-c	AUT	mean	4733.53
deaths_avd	VAT	diet	all-c	AUT	low	4497.52
deaths_avd	VAT	diet	all-c	AUT	high	4969.54
deaths_avd	VAT	diet	all-c	BEL	mean	1860.94
deaths_avd	VAT	diet	all-c	BEL	low	1767.49
deaths_avd	VAT	diet	all-c	BEL	high	1954.33
deaths_avd	VAT	diet	all-c	BGR	mean	7018.28
deaths_avd	VAT	diet	all-c	BGR	low	6516.37
deaths_avd	VAT	diet	all-c	BGR	high	7519.48
deaths_avd	VAT	diet	all-c	CYP	mean	129.21
deaths_avd	VAT	diet	all-c	CYP	low	123.94
deaths_avd	VAT	diet	all-c	CYP	high	134.48
deaths_avd	VAT	diet	all-c	CZE	mean	3476.01
deaths_avd	VAT	diet	all-c	CZE	low	3320.73
deaths_avd	VAT	diet	all-c	CZE	high	3631.29
deaths_avd	VAT	diet	all-c	DEU	mean	16619.5
deaths_avd	VAT	diet	all-c	DEU	low	15903.3
deaths_avd	VAT	diet	all-c	DEU	high	17335.5
deaths_avd	VAT	diet	all-c	DNK	mean	4138.59
deaths_avd	VAT	diet	all-c	DNK	low	3893.26
deaths_avd	VAT	diet	all-c	DNK	high	4383.86
deaths_avd	VAT	diet	all-c	ESP	mean	24981.7
deaths_avd	VAT	diet	all-c	ESP	low	23543.2
deaths_avd	VAT	diet	all-c	ESP	high	26420.2
deaths_avd	VAT	diet	all-c	EST	mean	1143.75
deaths_avd	VAT	diet	all-c	EST	low	1075.28
deaths_avd	VAT	diet	all-c	EST	high	1212.2
deaths_avd	VAT	diet	all-c	FIN	mean	1451.79
deaths_avd	VAT	diet	all-c	FIN	low	1380.69
deaths_avd	VAT	diet	all-c	FIN	high	1522.86
deaths_avd	VAT	diet	all-c	FRA	mean	4997.31
deaths_avd	VAT	diet	all-c	FRA	low	4788.31
deaths_avd	VAT	diet	all-c	FRA	high	5205.72
deaths_avd	VAT	diet	all-c	GBR	mean	-2502.23
deaths_avd	VAT	diet	all-c	GBR	low	-2943.91
deaths_avd	VAT	diet	all-c	GBR	high	-2113.17
deaths_avd	VAT	diet	all-c	GRC	mean	7582.91
deaths_avd	VAT	diet	all-c	GRC	low	7000.55
deaths_avd	VAT	diet	all-c	GRC	high	8165.27
deaths_avd	VAT	diet	all-c	HRV	mean	5568.36
deaths_avd	VAT	diet	all-c	HRV	low	5089.47
deaths_avd	VAT	diet	all-c	HRV	high	6047.24
deaths_avd	VAT	diet	all-c	HUN	mean	8823.57
deaths_avd	VAT	diet	all-c	HUN	low	8294.7
deaths_avd	VAT	diet	all-c	HUN	high	9352.43
deaths_avd	VAT	diet	all-c	IRL	mean	1036.17
deaths_avd	VAT	diet	all-c	IRL	low	980.22
deaths_avd	VAT	diet	all-c	IRL	high	1092.11
deaths_avd	VAT	diet	all-c	ITA	mean	23334.5
deaths_avd	VAT	diet	all-c	ITA	low	21988.1
deaths_avd	VAT	diet	all-c	ITA	high	24680.8
deaths_avd	VAT	diet	all-c	LTU	mean	2861.02
deaths_avd	VAT	diet	all-c	LTU	low	2682.22
deaths_avd	VAT	diet	all-c	LTU	high	3039.79
deaths_avd	VAT	diet	all-c	LUX	mean	50.49
deaths_avd	VAT	diet	all-c	LUX	low	48.39
deaths_avd	VAT	diet	all-c	LUX	high	52.59
deaths_avd	VAT	diet	all-c	LVA	mean	1217.65
deaths_avd	VAT	diet	all-c	LVA	low	1139.76
deaths_avd	VAT	diet	all-c	LVA	high	1295.54
deaths_avd	VAT	diet	all-c	MLT	mean	-10.09
deaths_avd	VAT	diet	all-c	MLT	low	-13.65
deaths_avd	VAT	diet	all-c	MLT	high	-6.79
deaths_avd	VAT	diet	all-c	NLD	mean	3106.31
deaths_avd	VAT	diet	all-c	NLD	low	2955.06
deaths_avd	VAT	diet	all-c	NLD	high	3257.52
deaths_avd	VAT	diet	all-c	POL	mean	4711.53
deaths_avd	VAT	diet	all-c	POL	low	4455.25
deaths_avd	VAT	diet	all-c	POL	high	4967.08
deaths_avd	VAT	diet	all-c	PRT	mean	4505.34
deaths_avd	VAT	diet	all-c	PRT	low	4187.95
deaths_avd	VAT	diet	all-c	PRT	high	4822.7
deaths_avd	VAT	diet	all-c	ROU	mean	14303.8
deaths_avd	VAT	diet	all-c	ROU	low	13066.5
deaths_avd	VAT	diet	all-c	ROU	high	15541.1
deaths_avd	VAT	diet	all-c	SVK	mean	2467.42
deaths_avd	VAT	diet	all-c	SVK	low	2342.68
deaths_avd	VAT	diet	all-c	SVK	high	2592.16
deaths_avd	VAT	diet	all-c	SVN	mean	615.24
deaths_avd	VAT	diet	all-c	SVN	low	579.35
deaths_avd	VAT	diet	all-c	SVN	high	651.13
deaths_avd	VAT	diet	all-c	SWE	mean	2216.73
deaths_avd	VAT	diet	all-c	SWE	low	2119
deaths_avd	VAT	diet	all-c	SWE	high	2314.41
deaths_avd	VAT	diet	CHD	Europe	mean	83160
deaths_avd	VAT	diet	CHD	Europe	low	78564.3
deaths_avd	VAT	diet	CHD	Europe	high	87755.1
deaths_avd	VAT	diet	CHD	Eastern Europe	mean	25776.8
deaths_avd	VAT	diet	CHD	Eastern Europe	low	24198.2
deaths_avd	VAT	diet	CHD	Eastern Europe	high	27355.3
deaths_avd	VAT	diet	CHD	Northern Europe	mean	7816.54
deaths_avd	VAT	diet	CHD	Northern Europe	low	7242.26
deaths_avd	VAT	diet	CHD	Northern Europe	high	8390.22
deaths_avd	VAT	diet	CHD	Southern Europe	mean	30968.1
deaths_avd	VAT	diet	CHD	Southern Europe	low	29337.3
deaths_avd	VAT	diet	CHD	Southern Europe	high	32598.9
deaths_avd	VAT	diet	CHD	Western Europe	mean	18607.6
deaths_avd	VAT	diet	CHD	Western Europe	low	17788.4
deaths_avd	VAT	diet	CHD	Western Europe	high	19426.4
deaths_avd	VAT	diet	CHD	AUT	mean	2943.33
deaths_avd	VAT	diet	CHD	AUT	low	2799.14
deaths_avd	VAT	diet	CHD	AUT	high	3087.51
deaths_avd	VAT	diet	CHD	BEL	mean	1035.61
deaths_avd	VAT	diet	CHD	BEL	low	982
deaths_avd	VAT	diet	CHD	BEL	high	1089.21
deaths_avd	VAT	diet	CHD	BGR	mean	4845.12
deaths_avd	VAT	diet	CHD	BGR	low	4523.9
deaths_avd	VAT	diet	CHD	BGR	high	5166.22
deaths_avd	VAT	diet	CHD	CYP	mean	70.99
deaths_avd	VAT	diet	CHD	CYP	low	68.17
deaths_avd	VAT	diet	CHD	CYP	high	73.81
deaths_avd	VAT	diet	CHD	CZE	mean	2202.8
deaths_avd	VAT	diet	CHD	CZE	low	2106.19
deaths_avd	VAT	diet	CHD	CZE	high	2299.4
deaths_avd	VAT	diet	CHD	DEU	mean	10535.5
deaths_avd	VAT	diet	CHD	DEU	low	10075.4
deaths_avd	VAT	diet	CHD	DEU	high	10995.5
deaths_avd	VAT	diet	CHD	DNK	mean	1694.42
deaths_avd	VAT	diet	CHD	DNK	low	1583
deaths_avd	VAT	diet	CHD	DNK	high	1805.85
deaths_avd	VAT	diet	CHD	ESP	mean	10547
deaths_avd	VAT	diet	CHD	ESP	low	10017.2
deaths_avd	VAT	diet	CHD	ESP	high	11076.8
deaths_avd	VAT	diet	CHD	EST	mean	743.3
deaths_avd	VAT	diet	CHD	EST	low	701.86
deaths_avd	VAT	diet	CHD	EST	high	784.74
deaths_avd	VAT	diet	CHD	FIN	mean	871.66
deaths_avd	VAT	diet	CHD	FIN	low	828.18
deaths_avd	VAT	diet	CHD	FIN	high	915.13
deaths_avd	VAT	diet	CHD	FRA	mean	2857.19
deaths_avd	VAT	diet	CHD	FRA	low	2741.59
deaths_avd	VAT	diet	CHD	FRA	high	2972.55
deaths_avd	VAT	diet	CHD	GBR	mean	-52.89
deaths_avd	VAT	diet	CHD	GBR	low	-194.11
deaths_avd	VAT	diet	CHD	GBR	high	83.85
deaths_avd	VAT	diet	CHD	GRC	mean	4097.43
deaths_avd	VAT	diet	CHD	GRC	low	3838.41
deaths_avd	VAT	diet	CHD	GRC	high	4356.44
deaths_avd	VAT	diet	CHD	HRV	mean	3652.8
deaths_avd	VAT	diet	CHD	HRV	low	3348.9
deaths_avd	VAT	diet	CHD	HRV	high	3956.69
deaths_avd	VAT	diet	CHD	HUN	mean	5057.64
deaths_avd	VAT	diet	CHD	HUN	low	4748.33
deaths_avd	VAT	diet	CHD	HUN	high	5366.95
deaths_avd	VAT	diet	CHD	IRL	mean	378.77
deaths_avd	VAT	diet	CHD	IRL	low	365.8
deaths_avd	VAT	diet	CHD	IRL	high	391.74
deaths_avd	VAT	diet	CHD	ITA	mean	10533.9
deaths_avd	VAT	diet	CHD	ITA	low	10120.8
deaths_avd	VAT	diet	CHD	ITA	high	10947
deaths_avd	VAT	diet	CHD	LTU	mean	2035.46
deaths_avd	VAT	diet	CHD	LTU	low	1903.38
deaths_avd	VAT	diet	CHD	LTU	high	2167.52
deaths_avd	VAT	diet	CHD	LUX	mean	29.48
deaths_avd	VAT	diet	CHD	LUX	low	28.21
deaths_avd	VAT	diet	CHD	LUX	high	30.75
deaths_avd	VAT	diet	CHD	LVA	mean	819.86
deaths_avd	VAT	diet	CHD	LVA	low	764.48
deaths_avd	VAT	diet	CHD	LVA	high	875.24
deaths_avd	VAT	diet	CHD	MLT	mean	-6.2
deaths_avd	VAT	diet	CHD	MLT	low	-8.66
deaths_avd	VAT	diet	CHD	MLT	high	-3.95
deaths_avd	VAT	diet	CHD	NLD	mean	1215.15
deaths_avd	VAT	diet	CHD	NLD	low	1167.82
deaths_avd	VAT	diet	CHD	NLD	high	1262.46
deaths_avd	VAT	diet	CHD	POL	mean	3898.03
deaths_avd	VAT	diet	CHD	POL	low	3731.33
deaths_avd	VAT	diet	CHD	POL	high	4064.42
deaths_avd	VAT	diet	CHD	PRT	mean	1842.74
deaths_avd	VAT	diet	CHD	PRT	low	1735.81
deaths_avd	VAT	diet	CHD	PRT	high	1949.67
deaths_avd	VAT	diet	CHD	ROU	mean	8238.49
deaths_avd	VAT	diet	CHD	ROU	low	7624.51
deaths_avd	VAT	diet	CHD	ROU	high	8852.46
deaths_avd	VAT	diet	CHD	SVK	mean	1574.74
deaths_avd	VAT	diet	CHD	SVK	low	1495.99
deaths_avd	VAT	diet	CHD	SVK	high	1653.48
deaths_avd	VAT	diet	CHD	SVN	mean	303.17
deaths_avd	VAT	diet	CHD	SVN	low	286.79
deaths_avd	VAT	diet	CHD	SVN	high	319.54
deaths_avd	VAT	diet	CHD	SWE	mean	1341.13
deaths_avd	VAT	diet	CHD	SWE	low	1278.55
deaths_avd	VAT	diet	CHD	SWE	high	1403.68
deaths_avd	VAT	diet	Stroke	Europe	mean	22663.6
deaths_avd	VAT	diet	Stroke	Europe	low	19909.6
deaths_avd	VAT	diet	Stroke	Europe	high	25417.2
deaths_avd	VAT	diet	Stroke	Eastern Europe	mean	6195.97
deaths_avd	VAT	diet	Stroke	Eastern Europe	low	5426.76
deaths_avd	VAT	diet	Stroke	Eastern Europe	high	6965.17
deaths_avd	VAT	diet	Stroke	Northern Europe	mean	1289.97
deaths_avd	VAT	diet	Stroke	Northern Europe	low	1041.87
deaths_avd	VAT	diet	Stroke	Northern Europe	high	1537.27
deaths_avd	VAT	diet	Stroke	Southern Europe	mean	11852.5
deaths_avd	VAT	diet	Stroke	Southern Europe	low	10323
deaths_avd	VAT	diet	Stroke	Southern Europe	high	13381.9
deaths_avd	VAT	diet	Stroke	Western Europe	mean	3325.61
deaths_avd	VAT	diet	Stroke	Western Europe	low	3114.45
deaths_avd	VAT	diet	Stroke	Western Europe	high	3536.61
deaths_avd	VAT	diet	Stroke	AUT	mean	349.7
deaths_avd	VAT	diet	Stroke	AUT	low	316.08
deaths_avd	VAT	diet	Stroke	AUT	high	383.33
deaths_avd	VAT	diet	Stroke	BEL	mean	184.08
deaths_avd	VAT	diet	Stroke	BEL	low	176.35
deaths_avd	VAT	diet	Stroke	BEL	high	191.81
deaths_avd	VAT	diet	Stroke	BGR	mean	1004.96
deaths_avd	VAT	diet	Stroke	BGR	low	905.63
deaths_avd	VAT	diet	Stroke	BGR	high	1104.13
deaths_avd	VAT	diet	Stroke	CYP	mean	19.71
deaths_avd	VAT	diet	Stroke	CYP	low	18.33
deaths_avd	VAT	diet	Stroke	CYP	high	21.1
deaths_avd	VAT	diet	Stroke	CZE	mean	453.23
deaths_avd	VAT	diet	Stroke	CZE	low	420.22
deaths_avd	VAT	diet	Stroke	CZE	high	486.24
deaths_avd	VAT	diet	Stroke	DEU	mean	1580.25
deaths_avd	VAT	diet	Stroke	DEU	low	1497.51
deaths_avd	VAT	diet	Stroke	DEU	high	1662.95
deaths_avd	VAT	diet	Stroke	DNK	mean	389.71
deaths_avd	VAT	diet	Stroke	DNK	low	353.39
deaths_avd	VAT	diet	Stroke	DNK	high	426.03
deaths_avd	VAT	diet	Stroke	ESP	mean	4310.21
deaths_avd	VAT	diet	Stroke	ESP	low	3804.09
deaths_avd	VAT	diet	Stroke	ESP	high	4816.32
deaths_avd	VAT	diet	Stroke	EST	mean	143.34
deaths_avd	VAT	diet	Stroke	EST	low	126.81
deaths_avd	VAT	diet	Stroke	EST	high	159.87
deaths_avd	VAT	diet	Stroke	FIN	mean	189.42
deaths_avd	VAT	diet	Stroke	FIN	low	175.55
deaths_avd	VAT	diet	Stroke	FIN	high	203.28
deaths_avd	VAT	diet	Stroke	FRA	mean	652.73
deaths_avd	VAT	diet	Stroke	FRA	low	625.45
deaths_avd	VAT	diet	Stroke	FRA	high	679.92
deaths_avd	VAT	diet	Stroke	GBR	mean	-332.49
deaths_avd	VAT	diet	Stroke	GBR	low	-506.47
deaths_avd	VAT	diet	Stroke	GBR	high	-207.36
deaths_avd	VAT	diet	Stroke	GRC	mean	1447.59
deaths_avd	VAT	diet	Stroke	GRC	low	1223.55
deaths_avd	VAT	diet	Stroke	GRC	high	1671.63
deaths_avd	VAT	diet	Stroke	HRV	mean	239.79
deaths_avd	VAT	diet	Stroke	HRV	low	223.33
deaths_avd	VAT	diet	Stroke	HRV	high	256.24
deaths_avd	VAT	diet	Stroke	HUN	mean	1181.44
deaths_avd	VAT	diet	Stroke	HUN	low	1065.46
deaths_avd	VAT	diet	Stroke	HUN	high	1297.42
deaths_avd	VAT	diet	Stroke	IRL	mean	250.32
deaths_avd	VAT	diet	Stroke	IRL	low	222.49
deaths_avd	VAT	diet	Stroke	IRL	high	278.16
deaths_avd	VAT	diet	Stroke	ITA	mean	4721.77
deaths_avd	VAT	diet	Stroke	ITA	low	4087.48
deaths_avd	VAT	diet	Stroke	ITA	high	5356.07
deaths_avd	VAT	diet	Stroke	LTU	mean	262.07
deaths_avd	VAT	diet	Stroke	LTU	low	241.02
deaths_avd	VAT	diet	Stroke	LTU	high	283.11
deaths_avd	VAT	diet	Stroke	LUX	mean	9.26
deaths_avd	VAT	diet	Stroke	LUX	low	8.87
deaths_avd	VAT	diet	Stroke	LUX	high	9.64
deaths_avd	VAT	diet	Stroke	LVA	mean	159.03
deaths_avd	VAT	diet	Stroke	LVA	low	146.91
deaths_avd	VAT	diet	Stroke	LVA	high	171.14
deaths_avd	VAT	diet	Stroke	MLT	mean	4.37
deaths_avd	VAT	diet	Stroke	MLT	low	4.21
deaths_avd	VAT	diet	Stroke	MLT	high	4.52
deaths_avd	VAT	diet	Stroke	NLD	mean	550.43
deaths_avd	VAT	diet	Stroke	NLD	low	490.21
deaths_avd	VAT	diet	Stroke	NLD	high	610.64
deaths_avd	VAT	diet	Stroke	POL	mean	219.42
deaths_avd	VAT	diet	Stroke	POL	low	172.54
deaths_avd	VAT	diet	Stroke	POL	high	265.85
deaths_avd	VAT	diet	Stroke	PRT	mean	1043.16
deaths_avd	VAT	diet	Stroke	PRT	low	905.4
deaths_avd	VAT	diet	Stroke	PRT	high	1180.92
deaths_avd	VAT	diet	Stroke	ROU	mean	3042.99
deaths_avd	VAT	diet	Stroke	ROU	low	2590.63
deaths_avd	VAT	diet	Stroke	ROU	high	3495.35
deaths_avd	VAT	diet	Stroke	SVK	mean	298.68
deaths_avd	VAT	diet	Stroke	SVK	low	273.37
deaths_avd	VAT	diet	Stroke	SVK	high	323.99
deaths_avd	VAT	diet	Stroke	SVN	mean	86.08
deaths_avd	VAT	diet	Stroke	SVN	low	75.4
deaths_avd	VAT	diet	Stroke	SVN	high	96.77
deaths_avd	VAT	diet	Stroke	SWE	mean	221.42
deaths_avd	VAT	diet	Stroke	SWE	low	211.32
deaths_avd	VAT	diet	Stroke	SWE	high	231.52
deaths_avd	VAT	diet	Cancer	Europe	mean	42204.9
deaths_avd	VAT	diet	Cancer	Europe	low	40231.2
deaths_avd	VAT	diet	Cancer	Europe	high	44178.3
deaths_avd	VAT	diet	Cancer	Eastern Europe	mean	8476.6
deaths_avd	VAT	diet	Cancer	Eastern Europe	low	8075.25
deaths_avd	VAT	diet	Cancer	Eastern Europe	high	8877.93
deaths_avd	VAT	diet	Cancer	Northern Europe	mean	2276.34
deaths_avd	VAT	diet	Cancer	Northern Europe	low	2030.79
deaths_avd	VAT	diet	Cancer	Northern Europe	high	2521.05
deaths_avd	VAT	diet	Cancer	Southern Europe	mean	23036.5
deaths_avd	VAT	diet	Cancer	Southern Europe	low	22035.4
deaths_avd	VAT	diet	Cancer	Southern Europe	high	24037.6
deaths_avd	VAT	diet	Cancer	Western Europe	mean	8409.33
deaths_avd	VAT	diet	Cancer	Western Europe	low	8075.54
deaths_avd	VAT	diet	Cancer	Western Europe	high	8742.87
deaths_avd	VAT	diet	Cancer	AUT	mean	1373.1
deaths_avd	VAT	diet	Cancer	AUT	low	1319.37
deaths_avd	VAT	diet	Cancer	AUT	high	1426.83
deaths_avd	VAT	diet	Cancer	BEL	mean	592.51
deaths_avd	VAT	diet	Cancer	BEL	low	561.98
deaths_avd	VAT	diet	Cancer	BEL	high	623.03
deaths_avd	VAT	diet	Cancer	BGR	mean	1166.39
deaths_avd	VAT	diet	Cancer	BGR	low	1113.68
deaths_avd	VAT	diet	Cancer	BGR	high	1219.08
deaths_avd	VAT	diet	Cancer	CYP	mean	31.69
deaths_avd	VAT	diet	Cancer	CYP	low	30.78
deaths_avd	VAT	diet	Cancer	CYP	high	32.61
deaths_avd	VAT	diet	Cancer	CZE	mean	780.13
deaths_avd	VAT	diet	Cancer	CZE	low	755.71
deaths_avd	VAT	diet	Cancer	CZE	high	804.56
deaths_avd	VAT	diet	Cancer	DEU	mean	4007.18
deaths_avd	VAT	diet	Cancer	DEU	low	3849.64
deaths_avd	VAT	diet	Cancer	DEU	high	4164.66
deaths_avd	VAT	diet	Cancer	DNK	mean	2055.67
deaths_avd	VAT	diet	Cancer	DNK	low	1969.91
deaths_avd	VAT	diet	Cancer	DNK	high	2141.44
deaths_avd	VAT	diet	Cancer	ESP	mean	9862.81
deaths_avd	VAT	diet	Cancer	ESP	low	9487.8
deaths_avd	VAT	diet	Cancer	ESP	high	10237.8
deaths_avd	VAT	diet	Cancer	EST	mean	257.42
deaths_avd	VAT	diet	Cancer	EST	low	248.36
deaths_avd	VAT	diet	Cancer	EST	high	266.49
deaths_avd	VAT	diet	Cancer	FIN	mean	385.35
deaths_avd	VAT	diet	Cancer	FIN	low	371.74
deaths_avd	VAT	diet	Cancer	FIN	high	398.96
deaths_avd	VAT	diet	Cancer	FRA	mean	1141.41
deaths_avd	VAT	diet	Cancer	FRA	low	1089.12
deaths_avd	VAT	diet	Cancer	FRA	high	1193.46
deaths_avd	VAT	diet	Cancer	GBR	mean	-2181.31
deaths_avd	VAT	diet	Cancer	GBR	low	-2213.86
deaths_avd	VAT	diet	Cancer	GBR	high	-2157.04
deaths_avd	VAT	diet	Cancer	GRC	mean	2027.93
deaths_avd	VAT	diet	Cancer	GRC	low	1929.14
deaths_avd	VAT	diet	Cancer	GRC	high	2126.73
deaths_avd	VAT	diet	Cancer	HRV	mean	1652.73
deaths_avd	VAT	diet	Cancer	HRV	low	1495.02
deaths_avd	VAT	diet	Cancer	HRV	high	1810.44
deaths_avd	VAT	diet	Cancer	HUN	mean	2554.89
deaths_avd	VAT	diet	Cancer	HUN	low	2452.09
deaths_avd	VAT	diet	Cancer	HUN	high	2657.69
deaths_avd	VAT	diet	Cancer	IRL	mean	403.61
deaths_avd	VAT	diet	Cancer	IRL	low	388.56
deaths_avd	VAT	diet	Cancer	IRL	high	418.67
deaths_avd	VAT	diet	Cancer	ITA	mean	7739.66
deaths_avd	VAT	diet	Cancer	ITA	low	7449.81
deaths_avd	VAT	diet	Cancer	ITA	high	8029.51
deaths_avd	VAT	diet	Cancer	LTU	mean	563.99
deaths_avd	VAT	diet	Cancer	LTU	low	540.17
deaths_avd	VAT	diet	Cancer	LTU	high	587.81
deaths_avd	VAT	diet	Cancer	LUX	mean	9.6
deaths_avd	VAT	diet	Cancer	LUX	low	9.23
deaths_avd	VAT	diet	Cancer	LUX	high	9.96
deaths_avd	VAT	diet	Cancer	LVA	mean	237.96
deaths_avd	VAT	diet	Cancer	LVA	low	227.61
deaths_avd	VAT	diet	Cancer	LVA	high	248.3
deaths_avd	VAT	diet	Cancer	MLT	mean	-10.23
deaths_avd	VAT	diet	Cancer	MLT	low	-10.74
deaths_avd	VAT	diet	Cancer	MLT	high	-9.79
deaths_avd	VAT	diet	Cancer	NLD	mean	1286.94
deaths_avd	VAT	diet	Cancer	NLD	low	1244.38
deaths_avd	VAT	diet	Cancer	NLD	high	1329.51
deaths_avd	VAT	diet	Cancer	POL	mean	398.78
deaths_avd	VAT	diet	Cancer	POL	low	362.63
deaths_avd	VAT	diet	Cancer	POL	high	434.69
deaths_avd	VAT	diet	Cancer	PRT	mean	1542.49
deaths_avd	VAT	diet	Cancer	PRT	low	1472.03
deaths_avd	VAT	diet	Cancer	PRT	high	1612.95
deaths_avd	VAT	diet	Cancer	ROU	mean	2991.13
deaths_avd	VAT	diet	Cancer	ROU	low	2821.16
deaths_avd	VAT	diet	Cancer	ROU	high	3161.11
deaths_avd	VAT	diet	Cancer	SVK	mean	588.38
deaths_avd	VAT	diet	Cancer	SVK	low	569.49
deaths_avd	VAT	diet	Cancer	SVK	high	607.27
deaths_avd	VAT	diet	Cancer	SVN	mean	222.01
deaths_avd	VAT	diet	Cancer	SVN	low	213.24
deaths_avd	VAT	diet	Cancer	SVN	high	230.79
deaths_avd	VAT	diet	Cancer	SWE	mean	615.17
deaths_avd	VAT	diet	Cancer	SWE	low	591.26
deaths_avd	VAT	diet	Cancer	SWE	high	639.07
deaths_avd	VAT	diet	T2DM	Europe	mean	2214.1
deaths_avd	VAT	diet	T2DM	Europe	low	2089.86
deaths_avd	VAT	diet	T2DM	Europe	high	2339.44
deaths_avd	VAT	diet	T2DM	Eastern Europe	mean	297.5
deaths_avd	VAT	diet	T2DM	Eastern Europe	low	270.76
deaths_avd	VAT	diet	T2DM	Eastern Europe	high	323.98
deaths_avd	VAT	diet	T2DM	Northern Europe	mean	190.97
deaths_avd	VAT	diet	T2DM	Northern Europe	low	177.77
deaths_avd	VAT	diet	T2DM	Northern Europe	high	204.01
deaths_avd	VAT	diet	T2DM	Southern Europe	mean	716.53
deaths_avd	VAT	diet	T2DM	Southern Europe	low	676.03
deaths_avd	VAT	diet	T2DM	Southern Europe	high	757.17
deaths_avd	VAT	diet	T2DM	Western Europe	mean	1011.09
deaths_avd	VAT	diet	T2DM	Western Europe	low	965.85
deaths_avd	VAT	diet	T2DM	Western Europe	high	1057.43
deaths_avd	VAT	diet	T2DM	AUT	mean	67.4
deaths_avd	VAT	diet	T2DM	AUT	low	62.92
deaths_avd	VAT	diet	T2DM	AUT	high	71.89
deaths_avd	VAT	diet	T2DM	BEL	mean	48.66
deaths_avd	VAT	diet	T2DM	BEL	low	46.64
deaths_avd	VAT	diet	T2DM	BEL	high	50.73
deaths_avd	VAT	diet	T2DM	BGR	mean	-0.36
deaths_avd	VAT	diet	T2DM	BGR	low	-0.51
deaths_avd	VAT	diet	T2DM	BGR	high	-0.25
deaths_avd	VAT	diet	T2DM	CYP	mean	6.82
deaths_avd	VAT	diet	T2DM	CYP	low	6.57
deaths_avd	VAT	diet	T2DM	CYP	high	7.08
deaths_avd	VAT	diet	T2DM	CZE	mean	39.88
deaths_avd	VAT	diet	T2DM	CZE	low	38.18
deaths_avd	VAT	diet	T2DM	CZE	high	41.64
deaths_avd	VAT	diet	T2DM	DEU	mean	496.58
deaths_avd	VAT	diet	T2DM	DEU	low	475.46
deaths_avd	VAT	diet	T2DM	DEU	high	518.27
deaths_avd	VAT	diet	T2DM	DNK	mean	-1.55
deaths_avd	VAT	diet	T2DM	DNK	low	-2.07
deaths_avd	VAT	diet	T2DM	DNK	high	-1.15
deaths_avd	VAT	diet	T2DM	ESP	mean	261.89
deaths_avd	VAT	diet	T2DM	ESP	low	233.73
deaths_avd	VAT	diet	T2DM	ESP	high	290.22
deaths_avd	VAT	diet	T2DM	EST	mean	-0.27
deaths_avd	VAT	diet	T2DM	EST	low	-0.38
deaths_avd	VAT	diet	T2DM	EST	high	-0.19
deaths_avd	VAT	diet	T2DM	FIN	mean	5.33
deaths_avd	VAT	diet	T2DM	FIN	low	5.07
deaths_avd	VAT	diet	T2DM	FIN	high	5.59
deaths_avd	VAT	diet	T2DM	FRA	mean	343.27
deaths_avd	VAT	diet	T2DM	FRA	low	327.39
deaths_avd	VAT	diet	T2DM	FRA	high	359.55
deaths_avd	VAT	diet	T2DM	GBR	mean	145.07
deaths_avd	VAT	diet	T2DM	GBR	low	139.76
deaths_avd	VAT	diet	T2DM	GBR	high	150.66
deaths_avd	VAT	diet	T2DM	GRC	mean	9.96
deaths_avd	VAT	diet	T2DM	GRC	low	9.45
deaths_avd	VAT	diet	T2DM	GRC	high	10.48
deaths_avd	VAT	diet	T2DM	HRV	mean	23.04
deaths_avd	VAT	diet	T2DM	HRV	low	21.86
deaths_avd	VAT	diet	T2DM	HRV	high	24.26
deaths_avd	VAT	diet	T2DM	HUN	mean	29.64
deaths_avd	VAT	diet	T2DM	HUN	low	28.44
deaths_avd	VAT	diet	T2DM	HUN	high	30.88
deaths_avd	VAT	diet	T2DM	IRL	mean	3.46
deaths_avd	VAT	diet	T2DM	IRL	low	3.33
deaths_avd	VAT	diet	T2DM	IRL	high	3.61
deaths_avd	VAT	diet	T2DM	ITA	mean	339.65
deaths_avd	VAT	diet	T2DM	ITA	low	327.35
deaths_avd	VAT	diet	T2DM	ITA	high	352.21
deaths_avd	VAT	diet	T2DM	LTU	mean	-0.52
deaths_avd	VAT	diet	T2DM	LTU	low	-0.74
deaths_avd	VAT	diet	T2DM	LTU	high	-0.35
deaths_avd	VAT	diet	T2DM	LUX	mean	2.14
deaths_avd	VAT	diet	T2DM	LUX	low	2.04
deaths_avd	VAT	diet	T2DM	LUX	high	2.24
deaths_avd	VAT	diet	T2DM	LVA	mean	0.81
deaths_avd	VAT	diet	T2DM	LVA	low	0.76
deaths_avd	VAT	diet	T2DM	LVA	high	0.86
deaths_avd	VAT	diet	T2DM	MLT	mean	2.16
deaths_avd	VAT	diet	T2DM	MLT	low	2.06
deaths_avd	VAT	diet	T2DM	MLT	high	2.27
deaths_avd	VAT	diet	T2DM	NLD	mean	53.89
deaths_avd	VAT	diet	T2DM	NLD	low	51.97
deaths_avd	VAT	diet	T2DM	NLD	high	55.88
deaths_avd	VAT	diet	T2DM	POL	mean	192.38
deaths_avd	VAT	diet	T2DM	POL	low	183.61
deaths_avd	VAT	diet	T2DM	POL	high	201.46
deaths_avd	VAT	diet	T2DM	PRT	mean	77.12
deaths_avd	VAT	diet	T2DM	PRT	low	73.61
deaths_avd	VAT	diet	T2DM	PRT	high	80.7
deaths_avd	VAT	diet	T2DM	ROU	mean	31.22
deaths_avd	VAT	diet	T2DM	ROU	low	30.01
deaths_avd	VAT	diet	T2DM	ROU	high	32.45
deaths_avd	VAT	diet	T2DM	SVK	mean	5.16
deaths_avd	VAT	diet	T2DM	SVK	low	93.7
deaths_avd	VAT	diet	T2DM	SVK	high	-2.41
deaths_avd	VAT	diet	T2DM	SVN	mean	3.99
deaths_avd	VAT	diet	T2DM	SVN	low	3.85
deaths_avd	VAT	diet	T2DM	SVN	high	4.13
deaths_avd	VAT	diet	T2DM	SWE	mean	38.96
deaths_avd	VAT	diet	T2DM	SWE	low	37.14
deaths_avd	VAT	diet	T2DM	SWE	high	40.83
deaths_avd	VAT	weight	all-c	Europe	mean	17175.4
deaths_avd	VAT	weight	all-c	Europe	low	16789.7
deaths_avd	VAT	weight	all-c	Europe	high	17562.6
deaths_avd	VAT	weight	all-c	Eastern Europe	mean	2443.34
deaths_avd	VAT	weight	all-c	Eastern Europe	low	2390.05
deaths_avd	VAT	weight	all-c	Eastern Europe	high	2496.7
deaths_avd	VAT	weight	all-c	Northern Europe	mean	4871
deaths_avd	VAT	weight	all-c	Northern Europe	low	4782.77
deaths_avd	VAT	weight	all-c	Northern Europe	high	4960.91
deaths_avd	VAT	weight	all-c	Southern Europe	mean	1245.07
deaths_avd	VAT	weight	all-c	Southern Europe	low	1209.99
deaths_avd	VAT	weight	all-c	Southern Europe	high	1280.16
deaths_avd	VAT	weight	all-c	Western Europe	mean	8604.13
deaths_avd	VAT	weight	all-c	Western Europe	low	8418.43
deaths_avd	VAT	weight	all-c	Western Europe	high	8790.77
deaths_avd	VAT	weight	all-c	AUT	mean	28.52
deaths_avd	VAT	weight	all-c	AUT	low	27.79
deaths_avd	VAT	weight	all-c	AUT	high	29.25
deaths_avd	VAT	weight	all-c	BEL	mean	419.39
deaths_avd	VAT	weight	all-c	BEL	low	411.22
deaths_avd	VAT	weight	all-c	BEL	high	427.63
deaths_avd	VAT	weight	all-c	BGR	mean	-1236.75
deaths_avd	VAT	weight	all-c	BGR	low	-1198.78
deaths_avd	VAT	weight	all-c	BGR	high	-1274.01
deaths_avd	VAT	weight	all-c	CYP	mean	37.17
deaths_avd	VAT	weight	all-c	CYP	low	35.73
deaths_avd	VAT	weight	all-c	CYP	high	38.61
deaths_avd	VAT	weight	all-c	CZE	mean	267.24
deaths_avd	VAT	weight	all-c	CZE	low	260.77
deaths_avd	VAT	weight	all-c	CZE	high	273.72
deaths_avd	VAT	weight	all-c	DEU	mean	3533.46
deaths_avd	VAT	weight	all-c	DEU	low	3455.78
deaths_avd	VAT	weight	all-c	DEU	high	3611.49
deaths_avd	VAT	weight	all-c	DNK	mean	-306.53
deaths_avd	VAT	weight	all-c	DNK	low	-297.06
deaths_avd	VAT	weight	all-c	DNK	high	-315.94
deaths_avd	VAT	weight	all-c	ESP	mean	-410.65
deaths_avd	VAT	weight	all-c	ESP	low	-399.71
deaths_avd	VAT	weight	all-c	ESP	high	-421.57
deaths_avd	VAT	weight	all-c	EST	mean	-122.98
deaths_avd	VAT	weight	all-c	EST	low	-120.52
deaths_avd	VAT	weight	all-c	EST	high	-125.42
deaths_avd	VAT	weight	all-c	FIN	mean	312.29
deaths_avd	VAT	weight	all-c	FIN	low	307.39
deaths_avd	VAT	weight	all-c	FIN	high	317.22
deaths_avd	VAT	weight	all-c	FRA	mean	4118.3
deaths_avd	VAT	weight	all-c	FRA	low	4040.1
deaths_avd	VAT	weight	all-c	FRA	high	4197.09
deaths_avd	VAT	weight	all-c	GBR	mean	4620.44
deaths_avd	VAT	weight	all-c	GBR	low	4687.27
deaths_avd	VAT	weight	all-c	GBR	high	4606.23
deaths_avd	VAT	weight	all-c	GRC	mean	23.17
deaths_avd	VAT	weight	all-c	GRC	low	22.72
deaths_avd	VAT	weight	all-c	GRC	high	23.63
deaths_avd	VAT	weight	all-c	HRV	mean	162.01
deaths_avd	VAT	weight	all-c	HRV	low	158.06
deaths_avd	VAT	weight	all-c	HRV	high	165.96
deaths_avd	VAT	weight	all-c	HUN	mean	240.21
deaths_avd	VAT	weight	all-c	HUN	low	234.2
deaths_avd	VAT	weight	all-c	HUN	high	246.23
deaths_avd	VAT	weight	all-c	IRL	mean	33.59
deaths_avd	VAT	weight	all-c	IRL	low	32.81
deaths_avd	VAT	weight	all-c	IRL	high	34.38
deaths_avd	VAT	weight	all-c	ITA	mean	1062.58
deaths_avd	VAT	weight	all-c	ITA	low	1034.02
deaths_avd	VAT	weight	all-c	ITA	high	1091.18
deaths_avd	VAT	weight	all-c	LTU	mean	-222.92
deaths_avd	VAT	weight	all-c	LTU	low	-218.41
deaths_avd	VAT	weight	all-c	LTU	high	-227.4
deaths_avd	VAT	weight	all-c	LUX	mean	21.58
deaths_avd	VAT	weight	all-c	LUX	low	21.19
deaths_avd	VAT	weight	all-c	LUX	high	21.97
deaths_avd	VAT	weight	all-c	LVA	mean	0.37
deaths_avd	VAT	weight	all-c	LVA	low	0.37
deaths_avd	VAT	weight	all-c	LVA	high	0.38
deaths_avd	VAT	weight	all-c	MLT	mean	31.8
deaths_avd	VAT	weight	all-c	MLT	low	31.73
deaths_avd	VAT	weight	all-c	MLT	high	32.13
deaths_avd	VAT	weight	all-c	NLD	mean	468.25
deaths_avd	VAT	weight	all-c	NLD	low	457.75
deaths_avd	VAT	weight	all-c	NLD	high	478.79
deaths_avd	VAT	weight	all-c	POL	mean	2932.6
deaths_avd	VAT	weight	all-c	POL	low	2882.16
deaths_avd	VAT	weight	all-c	POL	high	2983.78
deaths_avd	VAT	weight	all-c	PRT	mean	321.08
deaths_avd	VAT	weight	all-c	PRT	low	311.28
deaths_avd	VAT	weight	all-c	PRT	high	330.91
deaths_avd	VAT	weight	all-c	ROU	mean	286.38
deaths_avd	VAT	weight	all-c	ROU	low	280.75
deaths_avd	VAT	weight	all-c	ROU	high	292.01
deaths_avd	VAT	weight	all-c	SVK	mean	-102.41
deaths_avd	VAT	weight	all-c	SVK	low	-100.15
deaths_avd	VAT	weight	all-c	SVK	high	-104.66
deaths_avd	VAT	weight	all-c	SVN	mean	50.23
deaths_avd	VAT	weight	all-c	SVN	low	49.18
deaths_avd	VAT	weight	all-c	SVN	high	51.28
deaths_avd	VAT	weight	all-c	SWE	mean	566.65
deaths_avd	VAT	weight	all-c	SWE	low	555.63
deaths_avd	VAT	weight	all-c	SWE	high	577.73
deaths_avd	VAT	weight	CHD	Europe	mean	7949.12
deaths_avd	VAT	weight	CHD	Europe	low	7844.02
deaths_avd	VAT	weight	CHD	Europe	high	8054.85
deaths_avd	VAT	weight	CHD	Eastern Europe	mean	1409.94
deaths_avd	VAT	weight	CHD	Eastern Europe	low	1391.12
deaths_avd	VAT	weight	CHD	Eastern Europe	high	1428.83
deaths_avd	VAT	weight	CHD	Northern Europe	mean	2025.09
deaths_avd	VAT	weight	CHD	Northern Europe	low	1998.31
deaths_avd	VAT	weight	CHD	Northern Europe	high	2052.48
deaths_avd	VAT	weight	CHD	Southern Europe	mean	571.96
deaths_avd	VAT	weight	CHD	Southern Europe	low	564.68
deaths_avd	VAT	weight	CHD	Southern Europe	high	579.24
deaths_avd	VAT	weight	CHD	Western Europe	mean	3933.13
deaths_avd	VAT	weight	CHD	Western Europe	low	3887.99
deaths_avd	VAT	weight	CHD	Western Europe	high	3978.67
deaths_avd	VAT	weight	CHD	AUT	mean	16.22
deaths_avd	VAT	weight	CHD	AUT	low	16.02
deaths_avd	VAT	weight	CHD	AUT	high	16.43
deaths_avd	VAT	weight	CHD	BEL	mean	188.35
deaths_avd	VAT	weight	CHD	BEL	low	186.06
deaths_avd	VAT	weight	CHD	BEL	high	190.67
deaths_avd	VAT	weight	CHD	BGR	mean	-774.19
deaths_avd	VAT	weight	CHD	BGR	low	-760.02
deaths_avd	VAT	weight	CHD	BGR	high	-788.24
deaths_avd	VAT	weight	CHD	CYP	mean	16.38
deaths_avd	VAT	weight	CHD	CYP	low	16.18
deaths_avd	VAT	weight	CHD	CYP	high	16.58
deaths_avd	VAT	weight	CHD	CZE	mean	158.46
deaths_avd	VAT	weight	CHD	CZE	low	156.07
deaths_avd	VAT	weight	CHD	CZE	high	160.87
deaths_avd	VAT	weight	CHD	DEU	mean	1899.4
deaths_avd	VAT	weight	CHD	DEU	low	1876.75
deaths_avd	VAT	weight	CHD	DEU	high	1922.23
deaths_avd	VAT	weight	CHD	DNK	mean	-121.18
deaths_avd	VAT	weight	CHD	DNK	low	-119.55
deaths_avd	VAT	weight	CHD	DNK	high	-122.81
deaths_avd	VAT	weight	CHD	ESP	mean	-170.16
deaths_avd	VAT	weight	CHD	ESP	low	-167.66
deaths_avd	VAT	weight	CHD	ESP	high	-172.67
deaths_avd	VAT	weight	CHD	EST	mean	-87.29
deaths_avd	VAT	weight	CHD	EST	low	-86
deaths_avd	VAT	weight	CHD	EST	high	-88.58
deaths_avd	VAT	weight	CHD	FIN	mean	180.4
deaths_avd	VAT	weight	CHD	FIN	low	178.24
deaths_avd	VAT	weight	CHD	FIN	high	182.59
deaths_avd	VAT	weight	CHD	FRA	mean	1637.63
deaths_avd	VAT	weight	CHD	FRA	low	1622.85
deaths_avd	VAT	weight	CHD	FRA	high	1652.66
deaths_avd	VAT	weight	CHD	GBR	mean	1882.33
deaths_avd	VAT	weight	CHD	GBR	low	1881.98
deaths_avd	VAT	weight	CHD	GBR	high	1887.17
deaths_avd	VAT	weight	CHD	GRC	mean	13.13
deaths_avd	VAT	weight	CHD	GRC	low	12.93
deaths_avd	VAT	weight	CHD	GRC	high	13.33
deaths_avd	VAT	weight	CHD	HRV	mean	89.39
deaths_avd	VAT	weight	CHD	HRV	low	88
deaths_avd	VAT	weight	CHD	HRV	high	90.77
deaths_avd	VAT	weight	CHD	HUN	mean	138.48
deaths_avd	VAT	weight	CHD	HUN	low	136.19
deaths_avd	VAT	weight	CHD	HUN	high	140.78
deaths_avd	VAT	weight	CHD	IRL	mean	16.1
deaths_avd	VAT	weight	CHD	IRL	low	15.84
deaths_avd	VAT	weight	CHD	IRL	high	16.35
deaths_avd	VAT	weight	CHD	ITA	mean	478.28
deaths_avd	VAT	weight	CHD	ITA	low	472.41
deaths_avd	VAT	weight	CHD	ITA	high	484.16
deaths_avd	VAT	weight	CHD	LTU	mean	-158.87
deaths_avd	VAT	weight	CHD	LTU	low	-156.19
deaths_avd	VAT	weight	CHD	LTU	high	-161.53
deaths_avd	VAT	weight	CHD	LUX	mean	9.8
deaths_avd	VAT	weight	CHD	LUX	low	9.69
deaths_avd	VAT	weight	CHD	LUX	high	9.91
deaths_avd	VAT	weight	CHD	LVA	mean	0.24
deaths_avd	VAT	weight	CHD	LVA	low	0.24
deaths_avd	VAT	weight	CHD	LVA	high	0.25
deaths_avd	VAT	weight	CHD	MLT	mean	16.88
deaths_avd	VAT	weight	CHD	MLT	low	17.19
deaths_avd	VAT	weight	CHD	MLT	high	16.79
deaths_avd	VAT	weight	CHD	NLD	mean	173
deaths_avd	VAT	weight	CHD	NLD	low	170.87
deaths_avd	VAT	weight	CHD	NLD	high	175.14
deaths_avd	VAT	weight	CHD	POL	mean	1745.68
deaths_avd	VAT	weight	CHD	POL	low	1726.91
deaths_avd	VAT	weight	CHD	POL	high	1764.76
deaths_avd	VAT	weight	CHD	PRT	mean	116.28
deaths_avd	VAT	weight	CHD	PRT	low	114.78
deaths_avd	VAT	weight	CHD	PRT	high	117.79
deaths_avd	VAT	weight	CHD	ROU	mean	168.94
deaths_avd	VAT	weight	CHD	ROU	low	166.39
deaths_avd	VAT	weight	CHD	ROU	high	171.5
deaths_avd	VAT	weight	CHD	SVK	mean	-67.48
deaths_avd	VAT	weight	CHD	SVK	low	-66.46
deaths_avd	VAT	weight	CHD	SVK	high	-68.49
deaths_avd	VAT	weight	CHD	SVN	mean	25.44
deaths_avd	VAT	weight	CHD	SVN	low	25.12
deaths_avd	VAT	weight	CHD	SVN	high	25.75
deaths_avd	VAT	weight	CHD	SWE	mean	298.18
deaths_avd	VAT	weight	CHD	SWE	low	294.87
deaths_avd	VAT	weight	CHD	SWE	high	301.52
deaths_avd	VAT	weight	Stroke	Europe	mean	1709.48
deaths_avd	VAT	weight	Stroke	Europe	low	1685.16
deaths_avd	VAT	weight	Stroke	Europe	high	1734.11
deaths_avd	VAT	weight	Stroke	Eastern Europe	mean	176.22
deaths_avd	VAT	weight	Stroke	Eastern Europe	low	173.7
deaths_avd	VAT	weight	Stroke	Eastern Europe	high	178.75
deaths_avd	VAT	weight	Stroke	Northern Europe	mean	579.79
deaths_avd	VAT	weight	Stroke	Northern Europe	low	573.67
deaths_avd	VAT	weight	Stroke	Northern Europe	high	586.71
deaths_avd	VAT	weight	Stroke	Southern Europe	mean	156.1
deaths_avd	VAT	weight	Stroke	Southern Europe	low	153.9
deaths_avd	VAT	weight	Stroke	Southern Europe	high	158.29
deaths_avd	VAT	weight	Stroke	Western Europe	mean	796.92
deaths_avd	VAT	weight	Stroke	Western Europe	low	787.36
deaths_avd	VAT	weight	Stroke	Western Europe	high	806.63
deaths_avd	VAT	weight	Stroke	AUT	mean	1.63
deaths_avd	VAT	weight	Stroke	AUT	low	1.61
deaths_avd	VAT	weight	Stroke	AUT	high	1.65
deaths_avd	VAT	weight	Stroke	BEL	mean	44.45
deaths_avd	VAT	weight	Stroke	BEL	low	43.91
deaths_avd	VAT	weight	Stroke	BEL	high	45
deaths_avd	VAT	weight	Stroke	BGR	mean	-223.25
deaths_avd	VAT	weight	Stroke	BGR	low	-218.28
deaths_avd	VAT	weight	Stroke	BGR	high	-228.06
deaths_avd	VAT	weight	Stroke	CYP	mean	2.87
deaths_avd	VAT	weight	Stroke	CYP	low	2.83
deaths_avd	VAT	weight	Stroke	CYP	high	2.91
deaths_avd	VAT	weight	Stroke	CZE	mean	27.94
deaths_avd	VAT	weight	Stroke	CZE	low	27.49
deaths_avd	VAT	weight	Stroke	CZE	high	28.4
deaths_avd	VAT	weight	Stroke	DEU	mean	280.87
deaths_avd	VAT	weight	Stroke	DEU	low	277.3
deaths_avd	VAT	weight	Stroke	DEU	high	284.48
deaths_avd	VAT	weight	Stroke	DNK	mean	-31.23
deaths_avd	VAT	weight	Stroke	DNK	low	-30.75
deaths_avd	VAT	weight	Stroke	DNK	high	-31.7
deaths_avd	VAT	weight	Stroke	ESP	mean	-43.73
deaths_avd	VAT	weight	Stroke	ESP	low	-43.07
deaths_avd	VAT	weight	Stroke	ESP	high	-44.4
deaths_avd	VAT	weight	Stroke	EST	mean	-10.4
deaths_avd	VAT	weight	Stroke	EST	low	-10.23
deaths_avd	VAT	weight	Stroke	EST	high	-10.57
deaths_avd	VAT	weight	Stroke	FIN	mean	40.29
deaths_avd	VAT	weight	Stroke	FIN	low	39.79
deaths_avd	VAT	weight	Stroke	FIN	high	40.79
deaths_avd	VAT	weight	Stroke	FRA	mean	415.59
deaths_avd	VAT	weight	Stroke	FRA	low	411.7
deaths_avd	VAT	weight	Stroke	FRA	high	419.55
deaths_avd	VAT	weight	Stroke	GBR	mean	551.3
deaths_avd	VAT	weight	Stroke	GBR	low	608.97
deaths_avd	VAT	weight	Stroke	GBR	high	542.49
deaths_avd	VAT	weight	Stroke	GRC	mean	3.5
deaths_avd	VAT	weight	Stroke	GRC	low	3.45
deaths_avd	VAT	weight	Stroke	GRC	high	3.56
deaths_avd	VAT	weight	Stroke	HRV	mean	23.49
deaths_avd	VAT	weight	Stroke	HRV	low	23.12
deaths_avd	VAT	weight	Stroke	HRV	high	23.86
deaths_avd	VAT	weight	Stroke	HUN	mean	27.14
deaths_avd	VAT	weight	Stroke	HUN	low	26.64
deaths_avd	VAT	weight	Stroke	HUN	high	27.63
deaths_avd	VAT	weight	Stroke	IRL	mean	2.76
deaths_avd	VAT	weight	Stroke	IRL	low	2.71
deaths_avd	VAT	weight	Stroke	IRL	high	2.8
deaths_avd	VAT	weight	Stroke	ITA	mean	107.82
deaths_avd	VAT	weight	Stroke	ITA	low	106.34
deaths_avd	VAT	weight	Stroke	ITA	high	109.29
deaths_avd	VAT	weight	Stroke	LTU	mean	-24.12
deaths_avd	VAT	weight	Stroke	LTU	low	-23.65
deaths_avd	VAT	weight	Stroke	LTU	high	-24.59
deaths_avd	VAT	weight	Stroke	LUX	mean	2.58
deaths_avd	VAT	weight	Stroke	LUX	low	2.55
deaths_avd	VAT	weight	Stroke	LUX	high	2.61
deaths_avd	VAT	weight	Stroke	LVA	mean	0.06
deaths_avd	VAT	weight	Stroke	LVA	low	0.06
deaths_avd	VAT	weight	Stroke	LVA	high	0.06
deaths_avd	VAT	weight	Stroke	MLT	mean	2.77
deaths_avd	VAT	weight	Stroke	MLT	low	2.74
deaths_avd	VAT	weight	Stroke	MLT	high	2.81
deaths_avd	VAT	weight	Stroke	NLD	mean	50.96
deaths_avd	VAT	weight	Stroke	NLD	low	50.27
deaths_avd	VAT	weight	Stroke	NLD	high	51.66
deaths_avd	VAT	weight	Stroke	POL	mean	290.06
deaths_avd	VAT	weight	Stroke	POL	low	287.99
deaths_avd	VAT	weight	Stroke	POL	high	292.56
deaths_avd	VAT	weight	Stroke	PRT	mean	56.12
deaths_avd	VAT	weight	Stroke	PRT	low	55.33
deaths_avd	VAT	weight	Stroke	PRT	high	56.91
deaths_avd	VAT	weight	Stroke	ROU	mean	58.81
deaths_avd	VAT	weight	Stroke	ROU	low	57.84
deaths_avd	VAT	weight	Stroke	ROU	high	59.79
deaths_avd	VAT	weight	Stroke	SVK	mean	-9.23
deaths_avd	VAT	weight	Stroke	SVK	low	-9.07
deaths_avd	VAT	weight	Stroke	SVK	high	-9.38
deaths_avd	VAT	weight	Stroke	SVN	mean	5.63
deaths_avd	VAT	weight	Stroke	SVN	low	5.55
deaths_avd	VAT	weight	Stroke	SVN	high	5.71
deaths_avd	VAT	weight	Stroke	SWE	mean	58.28
deaths_avd	VAT	weight	Stroke	SWE	low	57.63
deaths_avd	VAT	weight	Stroke	SWE	high	58.94
deaths_avd	VAT	weight	Cancer	Europe	mean	5273.79
deaths_avd	VAT	weight	Cancer	Europe	low	5228.81
deaths_avd	VAT	weight	Cancer	Europe	high	5319.12
deaths_avd	VAT	weight	Cancer	Eastern Europe	mean	645.32
deaths_avd	VAT	weight	Cancer	Eastern Europe	low	639.42
deaths_avd	VAT	weight	Cancer	Eastern Europe	high	651.24
deaths_avd	VAT	weight	Cancer	Northern Europe	mean	1678.37
deaths_avd	VAT	weight	Cancer	Northern Europe	low	1669.14
deaths_avd	VAT	weight	Cancer	Northern Europe	high	1688.44
deaths_avd	VAT	weight	Cancer	Southern Europe	mean	299.99
deaths_avd	VAT	weight	Cancer	Southern Europe	low	297.35
deaths_avd	VAT	weight	Cancer	Southern Europe	high	302.63
deaths_avd	VAT	weight	Cancer	Western Europe	mean	2656.31
deaths_avd	VAT	weight	Cancer	Western Europe	low	2637.17
deaths_avd	VAT	weight	Cancer	Western Europe	high	2675.69
deaths_avd	VAT	weight	Cancer	AUT	mean	6.5
deaths_avd	VAT	weight	Cancer	AUT	low	6.44
deaths_avd	VAT	weight	Cancer	AUT	high	6.55
deaths_avd	VAT	weight	Cancer	BEL	mean	132.73
deaths_avd	VAT	weight	Cancer	BEL	low	131.7
deaths_avd	VAT	weight	Cancer	BEL	high	133.78
deaths_avd	VAT	weight	Cancer	BGR	mean	-144.35
deaths_avd	VAT	weight	Cancer	BGR	low	-142.59
deaths_avd	VAT	weight	Cancer	BGR	high	-146.1
deaths_avd	VAT	weight	Cancer	CYP	mean	6.95
deaths_avd	VAT	weight	Cancer	CYP	low	6.9
deaths_avd	VAT	weight	Cancer	CYP	high	7.01
deaths_avd	VAT	weight	Cancer	CZE	mean	53.54
deaths_avd	VAT	weight	Cancer	CZE	low	53.02
deaths_avd	VAT	weight	Cancer	CZE	high	54.06
deaths_avd	VAT	weight	Cancer	DEU	mean	857.31
deaths_avd	VAT	weight	Cancer	DEU	low	850.89
deaths_avd	VAT	weight	Cancer	DEU	high	863.79
deaths_avd	VAT	weight	Cancer	DNK	mean	-102.76
deaths_avd	VAT	weight	Cancer	DNK	low	-101.8
deaths_avd	VAT	weight	Cancer	DNK	high	-103.73
deaths_avd	VAT	weight	Cancer	ESP	mean	-121.71
deaths_avd	VAT	weight	Cancer	ESP	low	-120.52
deaths_avd	VAT	weight	Cancer	ESP	high	-122.91
deaths_avd	VAT	weight	Cancer	EST	mean	-20.22
deaths_avd	VAT	weight	Cancer	EST	low	-20.02
deaths_avd	VAT	weight	Cancer	EST	high	-20.42
deaths_avd	VAT	weight	Cancer	FIN	mean	72.85
deaths_avd	VAT	weight	Cancer	FIN	low	72.28
deaths_avd	VAT	weight	Cancer	FIN	high	73.41
deaths_avd	VAT	weight	Cancer	FRA	mean	1477.62
deaths_avd	VAT	weight	Cancer	FRA	low	1470.7
deaths_avd	VAT	weight	Cancer	FRA	high	1484.78
deaths_avd	VAT	weight	Cancer	GBR	mean	1544.09
deaths_avd	VAT	weight	Cancer	GBR	low	1503.62
deaths_avd	VAT	weight	Cancer	GBR	high	1592.85
deaths_avd	VAT	weight	Cancer	GRC	mean	4.72
deaths_avd	VAT	weight	Cancer	GRC	low	4.68
deaths_avd	VAT	weight	Cancer	GRC	high	4.77
deaths_avd	VAT	weight	Cancer	HRV	mean	33.05
deaths_avd	VAT	weight	Cancer	HRV	low	32.72
deaths_avd	VAT	weight	Cancer	HRV	high	33.38
deaths_avd	VAT	weight	Cancer	HUN	mean	52.62
deaths_avd	VAT	weight	Cancer	HUN	low	52.06
deaths_avd	VAT	weight	Cancer	HUN	high	53.17
deaths_avd	VAT	weight	Cancer	IRL	mean	10.28
deaths_avd	VAT	weight	Cancer	IRL	low	10.18
deaths_avd	VAT	weight	Cancer	IRL	high	10.38
deaths_avd	VAT	weight	Cancer	ITA	mean	282.77
deaths_avd	VAT	weight	Cancer	ITA	low	280.3
deaths_avd	VAT	weight	Cancer	ITA	high	285.24
deaths_avd	VAT	weight	Cancer	LTU	mean	-32.4
deaths_avd	VAT	weight	Cancer	LTU	low	-32.04
deaths_avd	VAT	weight	Cancer	LTU	high	-32.75
deaths_avd	VAT	weight	Cancer	LUX	mean	6.63
deaths_avd	VAT	weight	Cancer	LUX	low	6.59
deaths_avd	VAT	weight	Cancer	LUX	high	6.67
deaths_avd	VAT	weight	Cancer	LVA	mean	0.05
deaths_avd	VAT	weight	Cancer	LVA	low	0.05
deaths_avd	VAT	weight	Cancer	LVA	high	0.05
deaths_avd	VAT	weight	Cancer	MLT	mean	7.19
deaths_avd	VAT	weight	Cancer	MLT	low	7.01
deaths_avd	VAT	weight	Cancer	MLT	high	7.44
deaths_avd	VAT	weight	Cancer	NLD	mean	174.09
deaths_avd	VAT	weight	Cancer	NLD	low	172.66
deaths_avd	VAT	weight	Cancer	NLD	high	175.53
deaths_avd	VAT	weight	Cancer	POL	mean	654.69
deaths_avd	VAT	weight	Cancer	POL	low	651.96
deaths_avd	VAT	weight	Cancer	POL	high	657.66
deaths_avd	VAT	weight	Cancer	PRT	mean	78.95
deaths_avd	VAT	weight	Cancer	PRT	low	78.26
deaths_avd	VAT	weight	Cancer	PRT	high	79.65
deaths_avd	VAT	weight	Cancer	ROU	mean	44.86
deaths_avd	VAT	weight	Cancer	ROU	low	44.4
deaths_avd	VAT	weight	Cancer	ROU	high	45.33
deaths_avd	VAT	weight	Cancer	SVK	mean	-19.16
deaths_avd	VAT	weight	Cancer	SVK	low	-18.96
deaths_avd	VAT	weight	Cancer	SVK	high	-19.35
deaths_avd	VAT	weight	Cancer	SVN	mean	14.09
deaths_avd	VAT	weight	Cancer	SVN	low	13.97
deaths_avd	VAT	weight	Cancer	SVN	high	14.21
deaths_avd	VAT	weight	Cancer	SWE	mean	144.94
deaths_avd	VAT	weight	Cancer	SWE	low	143.9
deaths_avd	VAT	weight	Cancer	SWE	high	146
deaths_avd	VAT	weight	T2DM	Europe	mean	1676.69
deaths_avd	VAT	weight	T2DM	Europe	low	1491.19
deaths_avd	VAT	weight	T2DM	Europe	high	1861.09
deaths_avd	VAT	weight	T2DM	Eastern Europe	mean	189.81
deaths_avd	VAT	weight	T2DM	Eastern Europe	low	161.58
deaths_avd	VAT	weight	T2DM	Eastern Europe	high	218.31
deaths_avd	VAT	weight	T2DM	Northern Europe	mean	257.84
deaths_avd	VAT	weight	T2DM	Northern Europe	low	219.46
deaths_avd	VAT	weight	T2DM	Northern Europe	high	296.37
deaths_avd	VAT	weight	T2DM	Southern Europe	mean	205.26
deaths_avd	VAT	weight	T2DM	Southern Europe	low	184.38
deaths_avd	VAT	weight	T2DM	Southern Europe	high	226
deaths_avd	VAT	weight	T2DM	Western Europe	mean	1021.79
deaths_avd	VAT	weight	T2DM	Western Europe	low	925.22
deaths_avd	VAT	weight	T2DM	Western Europe	high	1117.25
deaths_avd	VAT	weight	T2DM	AUT	mean	3.76
deaths_avd	VAT	weight	T2DM	AUT	low	3.34
deaths_avd	VAT	weight	T2DM	AUT	high	4.18
deaths_avd	VAT	weight	T2DM	BEL	mean	37.83
deaths_avd	VAT	weight	T2DM	BEL	low	34.31
deaths_avd	VAT	weight	T2DM	BEL	high	41.3
deaths_avd	VAT	weight	T2DM	BGR	mean	-75.23
deaths_avd	VAT	weight	T2DM	BGR	low	-86.23
deaths_avd	VAT	weight	T2DM	BGR	high	-64.18
deaths_avd	VAT	weight	T2DM	CYP	mean	9.96
deaths_avd	VAT	weight	T2DM	CYP	low	8.94
deaths_avd	VAT	weight	T2DM	CYP	high	10.98
deaths_avd	VAT	weight	T2DM	CZE	mean	22.77
deaths_avd	VAT	weight	T2DM	CZE	low	20.24
deaths_avd	VAT	weight	T2DM	CZE	high	25.25
deaths_avd	VAT	weight	T2DM	DEU	mean	400.53
deaths_avd	VAT	weight	T2DM	DEU	low	362.73
deaths_avd	VAT	weight	T2DM	DEU	high	437.76
deaths_avd	VAT	weight	T2DM	DNK	mean	-41.44
deaths_avd	VAT	weight	T2DM	DNK	low	-46.13
deaths_avd	VAT	weight	T2DM	DNK	high	-36.62
deaths_avd	VAT	weight	T2DM	ESP	mean	-52.56
deaths_avd	VAT	weight	T2DM	ESP	low	-44.94
deaths_avd	VAT	weight	T2DM	ESP	high	-60.35
deaths_avd	VAT	weight	T2DM	EST	mean	-4.33
deaths_avd	VAT	weight	T2DM	EST	low	-4.84
deaths_avd	VAT	weight	T2DM	EST	high	-3.79
deaths_avd	VAT	weight	T2DM	FIN	mean	12.33
deaths_avd	VAT	weight	T2DM	FIN	low	10.92
deaths_avd	VAT	weight	T2DM	FIN	high	13.73
deaths_avd	VAT	weight	T2DM	FRA	mean	523.21
deaths_avd	VAT	weight	T2DM	FRA	low	473.98
deaths_avd	VAT	weight	T2DM	FRA	high	572.04
deaths_avd	VAT	weight	T2DM	GBR	mean	239.29
deaths_avd	VAT	weight	T2DM	GBR	low	208.72
deaths_avd	VAT	weight	T2DM	GBR	high	269.59
deaths_avd	VAT	weight	T2DM	GRC	mean	1.03
deaths_avd	VAT	weight	T2DM	GRC	low	0.9
deaths_avd	VAT	weight	T2DM	GRC	high	1.15
deaths_avd	VAT	weight	T2DM	HRV	mean	12.96
deaths_avd	VAT	weight	T2DM	HRV	low	11.53
deaths_avd	VAT	weight	T2DM	HRV	high	14.36
deaths_avd	VAT	weight	T2DM	HUN	mean	17.41
deaths_avd	VAT	weight	T2DM	HUN	low	15.29
deaths_avd	VAT	weight	T2DM	HUN	high	19.49
deaths_avd	VAT	weight	T2DM	IRL	mean	2.4
deaths_avd	VAT	weight	T2DM	IRL	low	2.12
deaths_avd	VAT	weight	T2DM	IRL	high	2.67
deaths_avd	VAT	weight	T2DM	ITA	mean	172.61
deaths_avd	VAT	weight	T2DM	ITA	low	157.4
deaths_avd	VAT	weight	T2DM	ITA	high	187.56
deaths_avd	VAT	weight	T2DM	LTU	mean	-4.82
deaths_avd	VAT	weight	T2DM	LTU	low	-5.38
deaths_avd	VAT	weight	T2DM	LTU	high	-4.2
deaths_avd	VAT	weight	T2DM	LUX	mean	1.84
deaths_avd	VAT	weight	T2DM	LUX	low	1.66
deaths_avd	VAT	weight	T2DM	LUX	high	2.02
deaths_avd	VAT	weight	T2DM	LVA	mean	0.02
deaths_avd	VAT	weight	T2DM	LVA	low	0.01
deaths_avd	VAT	weight	T2DM	LVA	high	0.02
deaths_avd	VAT	weight	T2DM	MLT	mean	3.7
deaths_avd	VAT	weight	T2DM	MLT	low	3.23
deaths_avd	VAT	weight	T2DM	MLT	high	4.17
deaths_avd	VAT	weight	T2DM	NLD	mean	53.75
deaths_avd	VAT	weight	T2DM	NLD	low	48.61
deaths_avd	VAT	weight	T2DM	NLD	high	58.83
deaths_avd	VAT	weight	T2DM	POL	mean	219.14
deaths_avd	VAT	weight	T2DM	POL	low	195.08
deaths_avd	VAT	weight	T2DM	POL	high	242.87
deaths_avd	VAT	weight	T2DM	PRT	mean	61.55
deaths_avd	VAT	weight	T2DM	PRT	low	56.16
deaths_avd	VAT	weight	T2DM	PRT	high	66.87
deaths_avd	VAT	weight	T2DM	ROU	mean	10.96
deaths_avd	VAT	weight	T2DM	ROU	low	9.62
deaths_avd	VAT	weight	T2DM	ROU	high	12.27
deaths_avd	VAT	weight	T2DM	SVK	mean	-5.66
deaths_avd	VAT	weight	T2DM	SVK	low	-95.1
deaths_avd	VAT	weight	T2DM	SVK	high	2.82
deaths_avd	VAT	weight	T2DM	SVN	mean	4.68
deaths_avd	VAT	weight	T2DM	SVN	low	4.23
deaths_avd	VAT	weight	T2DM	SVN	high	5.13
deaths_avd	VAT	weight	T2DM	SWE	mean	54.06
deaths_avd	VAT	weight	T2DM	SWE	low	48.94
deaths_avd	VAT	weight	T2DM	SWE	high	59.13
deaths_avd	VAT	weight	Resp_Dis	Europe	mean	556.39
deaths_avd	VAT	weight	Resp_Dis	Europe	low	541.22
deaths_avd	VAT	weight	Resp_Dis	Europe	high	571.57
deaths_avd	VAT	weight	Resp_Dis	Eastern Europe	mean	19.76
deaths_avd	VAT	weight	Resp_Dis	Eastern Europe	low	18.42
deaths_avd	VAT	weight	Resp_Dis	Eastern Europe	high	21.1
deaths_avd	VAT	weight	Resp_Dis	Northern Europe	mean	329.48
deaths_avd	VAT	weight	Resp_Dis	Northern Europe	low	320.73
deaths_avd	VAT	weight	Resp_Dis	Northern Europe	high	338.23
deaths_avd	VAT	weight	Resp_Dis	Southern Europe	mean	11.29
deaths_avd	VAT	weight	Resp_Dis	Southern Europe	low	10.18
deaths_avd	VAT	weight	Resp_Dis	Southern Europe	high	12.4
deaths_avd	VAT	weight	Resp_Dis	Western Europe	mean	195.86
deaths_avd	VAT	weight	Resp_Dis	Western Europe	low	191.88
deaths_avd	VAT	weight	Resp_Dis	Western Europe	high	199.84
deaths_avd	VAT	weight	Resp_Dis	AUT	mean	0.41
deaths_avd	VAT	weight	Resp_Dis	AUT	low	0.4
deaths_avd	VAT	weight	Resp_Dis	AUT	high	0.42
deaths_avd	VAT	weight	Resp_Dis	BEL	mean	16.09
deaths_avd	VAT	weight	Resp_Dis	BEL	low	15.76
deaths_avd	VAT	weight	Resp_Dis	BEL	high	16.43
deaths_avd	VAT	weight	Resp_Dis	BGR	mean	-17.56
deaths_avd	VAT	weight	Resp_Dis	BGR	low	-17.99
deaths_avd	VAT	weight	Resp_Dis	BGR	high	-17.13
deaths_avd	VAT	weight	Resp_Dis	CYP	mean	1.01
deaths_avd	VAT	weight	Resp_Dis	CYP	low	0.98
deaths_avd	VAT	weight	Resp_Dis	CYP	high	1.03
deaths_avd	VAT	weight	Resp_Dis	CZE	mean	4.49
deaths_avd	VAT	weight	Resp_Dis	CZE	low	4.38
deaths_avd	VAT	weight	Resp_Dis	CZE	high	4.6
deaths_avd	VAT	weight	Resp_Dis	DEU	mean	95.33
deaths_avd	VAT	weight	Resp_Dis	DEU	low	93.37
deaths_avd	VAT	weight	Resp_Dis	DEU	high	97.28
deaths_avd	VAT	weight	Resp_Dis	DNK	mean	-9.59
deaths_avd	VAT	weight	Resp_Dis	DNK	low	-9.8
deaths_avd	VAT	weight	Resp_Dis	DNK	high	-9.38
deaths_avd	VAT	weight	Resp_Dis	ESP	mean	-22.7
deaths_avd	VAT	weight	Resp_Dis	ESP	low	-23.15
deaths_avd	VAT	weight	Resp_Dis	ESP	high	-22.24
deaths_avd	VAT	weight	Resp_Dis	EST	mean	-0.79
deaths_avd	VAT	weight	Resp_Dis	EST	low	-0.81
deaths_avd	VAT	weight	Resp_Dis	EST	high	-0.77
deaths_avd	VAT	weight	Resp_Dis	FIN	mean	6.46
deaths_avd	VAT	weight	Resp_Dis	FIN	low	6.33
deaths_avd	VAT	weight	Resp_Dis	FIN	high	6.6
deaths_avd	VAT	weight	Resp_Dis	FRA	mean	66.96
deaths_avd	VAT	weight	Resp_Dis	FRA	low	65.62
deaths_avd	VAT	weight	Resp_Dis	FRA	high	68.29
deaths_avd	VAT	weight	Resp_Dis	GBR	mean	322.81
deaths_avd	VAT	weight	Resp_Dis	GBR	low	314.76
deaths_avd	VAT	weight	Resp_Dis	GBR	high	330.86
deaths_avd	VAT	weight	Resp_Dis	GRC	mean	0.8
deaths_avd	VAT	weight	Resp_Dis	GRC	low	0.78
deaths_avd	VAT	weight	Resp_Dis	GRC	high	0.81
deaths_avd	VAT	weight	Resp_Dis	HRV	mean	3.12
deaths_avd	VAT	weight	Resp_Dis	HRV	low	3.05
deaths_avd	VAT	weight	Resp_Dis	HRV	high	3.19
deaths_avd	VAT	weight	Resp_Dis	HUN	mean	4.52
deaths_avd	VAT	weight	Resp_Dis	HUN	low	4.4
deaths_avd	VAT	weight	Resp_Dis	HUN	high	4.64
deaths_avd	VAT	weight	Resp_Dis	IRL	mean	2.06
deaths_avd	VAT	weight	Resp_Dis	IRL	low	2.01
deaths_avd	VAT	weight	Resp_Dis	IRL	high	2.11
deaths_avd	VAT	weight	Resp_Dis	ITA	mean	20.63
deaths_avd	VAT	weight	Resp_Dis	ITA	low	20.25
deaths_avd	VAT	weight	Resp_Dis	ITA	high	21.01
deaths_avd	VAT	weight	Resp_Dis	LTU	mean	-2.7
deaths_avd	VAT	weight	Resp_Dis	LTU	low	-2.77
deaths_avd	VAT	weight	Resp_Dis	LTU	high	-2.63
deaths_avd	VAT	weight	Resp_Dis	LUX	mean	0.74
deaths_avd	VAT	weight	Resp_Dis	LUX	low	0.72
deaths_avd	VAT	weight	Resp_Dis	LUX	high	0.76
deaths_avd	VAT	weight	Resp_Dis	LVA	mean	0
deaths_avd	VAT	weight	Resp_Dis	LVA	low	0
deaths_avd	VAT	weight	Resp_Dis	LVA	high	0
deaths_avd	VAT	weight	Resp_Dis	MLT	mean	1.07
deaths_avd	VAT	weight	Resp_Dis	MLT	low	1.04
deaths_avd	VAT	weight	Resp_Dis	MLT	high	1.09
deaths_avd	VAT	weight	Resp_Dis	NLD	mean	16.34
deaths_avd	VAT	weight	Resp_Dis	NLD	low	16.01
deaths_avd	VAT	weight	Resp_Dis	NLD	high	16.67
deaths_avd	VAT	weight	Resp_Dis	POL	mean	25.97
deaths_avd	VAT	weight	Resp_Dis	POL	low	25.36
deaths_avd	VAT	weight	Resp_Dis	POL	high	26.57
deaths_avd	VAT	weight	Resp_Dis	PRT	mean	8.01
deaths_avd	VAT	weight	Resp_Dis	PRT	low	7.86
deaths_avd	VAT	weight	Resp_Dis	PRT	high	8.16
deaths_avd	VAT	weight	Resp_Dis	ROU	mean	2.77
deaths_avd	VAT	weight	Resp_Dis	ROU	low	2.7
deaths_avd	VAT	weight	Resp_Dis	ROU	high	2.83
deaths_avd	VAT	weight	Resp_Dis	SVK	mean	-0.42
deaths_avd	VAT	weight	Resp_Dis	SVK	low	-0.43
deaths_avd	VAT	weight	Resp_Dis	SVK	high	-0.41
deaths_avd	VAT	weight	Resp_Dis	SVN	mean	0.37
deaths_avd	VAT	weight	Resp_Dis	SVN	low	0.36
deaths_avd	VAT	weight	Resp_Dis	SVN	high	0.38
deaths_avd	VAT	weight	Resp_Dis	SWE	mean	11.23
deaths_avd	VAT	weight	Resp_Dis	SWE	low	11.01
deaths_avd	VAT	weight	Resp_Dis	SWE	high	11.45
deaths_avd	VAT	legumes	all-c	Europe	mean	261.66
deaths_avd	VAT	legumes	all-c	Europe	low	256.91
deaths_avd	VAT	legumes	all-c	Europe	high	266.6
deaths_avd	VAT	legumes	all-c	Eastern Europe	mean	18.69
deaths_avd	VAT	legumes	all-c	Eastern Europe	low	18.6
deaths_avd	VAT	legumes	all-c	Eastern Europe	high	18.81
deaths_avd	VAT	legumes	all-c	Northern Europe	mean	13.76
deaths_avd	VAT	legumes	all-c	Northern Europe	low	12.99
deaths_avd	VAT	legumes	all-c	Northern Europe	high	14.48
deaths_avd	VAT	legumes	all-c	Southern Europe	mean	200.58
deaths_avd	VAT	legumes	all-c	Southern Europe	low	197.28
deaths_avd	VAT	legumes	all-c	Southern Europe	high	204.1
deaths_avd	VAT	legumes	all-c	Western Europe	mean	27.89
deaths_avd	VAT	legumes	all-c	Western Europe	low	27.77
deaths_avd	VAT	legumes	all-c	Western Europe	high	28.04
deaths_avd	VAT	legumes	all-c	AUT	mean	18.91
deaths_avd	VAT	legumes	all-c	AUT	low	18.78
deaths_avd	VAT	legumes	all-c	AUT	high	19.07
deaths_avd	VAT	legumes	all-c	BEL	mean	7.99
deaths_avd	VAT	legumes	all-c	BEL	low	7.93
deaths_avd	VAT	legumes	all-c	BEL	high	8.06
deaths_avd	VAT	legumes	all-c	BGR	mean	8.2
deaths_avd	VAT	legumes	all-c	BGR	low	8.09
deaths_avd	VAT	legumes	all-c	BGR	high	8.31
deaths_avd	VAT	legumes	all-c	CYP	mean	0.01
deaths_avd	VAT	legumes	all-c	CYP	low	0.01
deaths_avd	VAT	legumes	all-c	CYP	high	0.01
deaths_avd	VAT	legumes	all-c	CZE	mean	8.72
deaths_avd	VAT	legumes	all-c	CZE	low	8.72
deaths_avd	VAT	legumes	all-c	CZE	high	8.73
deaths_avd	VAT	legumes	all-c	DEU	mean	0.3
deaths_avd	VAT	legumes	all-c	DEU	low	0.3
deaths_avd	VAT	legumes	all-c	DEU	high	0.3
deaths_avd	VAT	legumes	all-c	DNK	mean	-0.28
deaths_avd	VAT	legumes	all-c	DNK	low	-0.28
deaths_avd	VAT	legumes	all-c	DNK	high	-0.28
deaths_avd	VAT	legumes	all-c	ESP	mean	76.6
deaths_avd	VAT	legumes	all-c	ESP	low	75.56
deaths_avd	VAT	legumes	all-c	ESP	high	77.71
deaths_avd	VAT	legumes	all-c	EST	mean	6.06
deaths_avd	VAT	legumes	all-c	EST	low	5.95
deaths_avd	VAT	legumes	all-c	EST	high	6.17
deaths_avd	VAT	legumes	all-c	FIN	mean	4.03
deaths_avd	VAT	legumes	all-c	FIN	low	4.01
deaths_avd	VAT	legumes	all-c	FIN	high	4.06
deaths_avd	VAT	legumes	all-c	FRA	mean	0.03
deaths_avd	VAT	legumes	all-c	FRA	low	0.03
deaths_avd	VAT	legumes	all-c	FRA	high	0.03
deaths_avd	VAT	legumes	all-c	GBR	mean	-1.02
deaths_avd	VAT	legumes	all-c	GBR	low	-1.3
deaths_avd	VAT	legumes	all-c	GBR	high	-0.81
deaths_avd	VAT	legumes	all-c	GRC	mean	0.85
deaths_avd	VAT	legumes	all-c	GRC	low	0.85
deaths_avd	VAT	legumes	all-c	GRC	high	0.86
deaths_avd	VAT	legumes	all-c	HRV	mean	0.05
deaths_avd	VAT	legumes	all-c	HRV	low	0.05
deaths_avd	VAT	legumes	all-c	HRV	high	0.05
deaths_avd	VAT	legumes	all-c	HUN	mean	0.98
deaths_avd	VAT	legumes	all-c	HUN	low	0.98
deaths_avd	VAT	legumes	all-c	HUN	high	0.99
deaths_avd	VAT	legumes	all-c	IRL	mean	1.35
deaths_avd	VAT	legumes	all-c	IRL	low	1.35
deaths_avd	VAT	legumes	all-c	IRL	high	1.35
deaths_avd	VAT	legumes	all-c	ITA	mean	117.48
deaths_avd	VAT	legumes	all-c	ITA	low	115.49
deaths_avd	VAT	legumes	all-c	ITA	high	119.61
deaths_avd	VAT	legumes	all-c	LTU	mean	3.19
deaths_avd	VAT	legumes	all-c	LTU	low	3.16
deaths_avd	VAT	legumes	all-c	LTU	high	3.22
deaths_avd	VAT	legumes	all-c	LUX	mean	0
deaths_avd	VAT	legumes	all-c	LUX	low	0
deaths_avd	VAT	legumes	all-c	LUX	high	0
deaths_avd	VAT	legumes	all-c	LVA	mean	0.03
deaths_avd	VAT	legumes	all-c	LVA	low	0.03
deaths_avd	VAT	legumes	all-c	LVA	high	0.03
deaths_avd	VAT	legumes	all-c	MLT	mean	0
deaths_avd	VAT	legumes	all-c	MLT	low	0
deaths_avd	VAT	legumes	all-c	MLT	high	0
deaths_avd	VAT	legumes	all-c	NLD	mean	0.46
deaths_avd	VAT	legumes	all-c	NLD	low	0.46
deaths_avd	VAT	legumes	all-c	NLD	high	0.46
deaths_avd	VAT	legumes	all-c	POL	mean	0.52
deaths_avd	VAT	legumes	all-c	POL	low	0.51
deaths_avd	VAT	legumes	all-c	POL	high	0.52
deaths_avd	VAT	legumes	all-c	PRT	mean	5.58
deaths_avd	VAT	legumes	all-c	PRT	low	5.56
deaths_avd	VAT	legumes	all-c	PRT	high	5.61
deaths_avd	VAT	legumes	all-c	ROU	mean	1
deaths_avd	VAT	legumes	all-c	ROU	low	1
deaths_avd	VAT	legumes	all-c	ROU	high	1
deaths_avd	VAT	legumes	all-c	SVK	mean	-0.54
deaths_avd	VAT	legumes	all-c	SVK	low	-0.55
deaths_avd	VAT	legumes	all-c	SVK	high	-0.54
deaths_avd	VAT	legumes	all-c	SVN	mean	0.02
deaths_avd	VAT	legumes	all-c	SVN	low	0.02
deaths_avd	VAT	legumes	all-c	SVN	high	0.02
deaths_avd	VAT	legumes	all-c	SWE	mean	0.41
deaths_avd	VAT	legumes	all-c	SWE	low	0.41
deaths_avd	VAT	legumes	all-c	SWE	high	0.41
deaths_avd	VAT	legumes	CHD	Europe	mean	259.91
deaths_avd	VAT	legumes	CHD	Europe	low	256.22
deaths_avd	VAT	legumes	CHD	Europe	high	263.84
deaths_avd	VAT	legumes	CHD	Eastern Europe	mean	18.62
deaths_avd	VAT	legumes	CHD	Eastern Europe	low	18.58
deaths_avd	VAT	legumes	CHD	Eastern Europe	high	18.68
deaths_avd	VAT	legumes	CHD	Northern Europe	mean	13.75
deaths_avd	VAT	legumes	CHD	Northern Europe	low	13.34
deaths_avd	VAT	legumes	CHD	Northern Europe	high	14.15
deaths_avd	VAT	legumes	CHD	Southern Europe	mean	198.1
deaths_avd	VAT	legumes	CHD	Southern Europe	low	195.41
deaths_avd	VAT	legumes	CHD	Southern Europe	high	201.03
deaths_avd	VAT	legumes	CHD	Western Europe	mean	27.7
deaths_avd	VAT	legumes	CHD	Western Europe	low	27.66
deaths_avd	VAT	legumes	CHD	Western Europe	high	27.77
deaths_avd	VAT	legumes	CHD	AUT	mean	18.72
deaths_avd	VAT	legumes	CHD	AUT	low	18.62
deaths_avd	VAT	legumes	CHD	AUT	high	18.85
deaths_avd	VAT	legumes	CHD	BEL	mean	7.92
deaths_avd	VAT	legumes	CHD	BEL	low	7.9
deaths_avd	VAT	legumes	CHD	BEL	high	7.96
deaths_avd	VAT	legumes	CHD	BGR	mean	8.21
deaths_avd	VAT	legumes	CHD	BGR	low	8.14
deaths_avd	VAT	legumes	CHD	BGR	high	8.28
deaths_avd	VAT	legumes	CHD	CYP	mean	0.01
deaths_avd	VAT	legumes	CHD	CYP	low	0.01
deaths_avd	VAT	legumes	CHD	CYP	high	0.01
deaths_avd	VAT	legumes	CHD	CZE	mean	8.68
deaths_avd	VAT	legumes	CHD	CZE	low	8.69
deaths_avd	VAT	legumes	CHD	CZE	high	8.68
deaths_avd	VAT	legumes	CHD	DEU	mean	0.3
deaths_avd	VAT	legumes	CHD	DEU	low	0.3
deaths_avd	VAT	legumes	CHD	DEU	high	0.3
deaths_avd	VAT	legumes	CHD	DNK	mean	-0.28
deaths_avd	VAT	legumes	CHD	DNK	low	-0.28
deaths_avd	VAT	legumes	CHD	DNK	high	-0.28
deaths_avd	VAT	legumes	CHD	ESP	mean	75.34
deaths_avd	VAT	legumes	CHD	ESP	low	74.59
deaths_avd	VAT	legumes	CHD	ESP	high	76.18
deaths_avd	VAT	legumes	CHD	EST	mean	6.06
deaths_avd	VAT	legumes	CHD	EST	low	5.96
deaths_avd	VAT	legumes	CHD	EST	high	6.17
deaths_avd	VAT	legumes	CHD	FIN	mean	4.01
deaths_avd	VAT	legumes	CHD	FIN	low	3.99
deaths_avd	VAT	legumes	CHD	FIN	high	4.03
deaths_avd	VAT	legumes	CHD	FRA	mean	0.03
deaths_avd	VAT	legumes	CHD	FRA	low	0.03
deaths_avd	VAT	legumes	CHD	FRA	high	0.03
deaths_avd	VAT	legumes	CHD	GBR	mean	-0.63
deaths_avd	VAT	legumes	CHD	GBR	low	-3.89
deaths_avd	VAT	legumes	CHD	GBR	high	0.72
deaths_avd	VAT	legumes	CHD	GRC	mean	0.84
deaths_avd	VAT	legumes	CHD	GRC	low	0.84
deaths_avd	VAT	legumes	CHD	GRC	high	0.85
deaths_avd	VAT	legumes	CHD	HRV	mean	0.05
deaths_avd	VAT	legumes	CHD	HRV	low	0.05
deaths_avd	VAT	legumes	CHD	HRV	high	0.05
deaths_avd	VAT	legumes	CHD	HUN	mean	0.97
deaths_avd	VAT	legumes	CHD	HUN	low	0.97
deaths_avd	VAT	legumes	CHD	HUN	high	0.98
deaths_avd	VAT	legumes	CHD	IRL	mean	1.33
deaths_avd	VAT	legumes	CHD	IRL	low	1.35
deaths_avd	VAT	legumes	CHD	IRL	high	1.32
deaths_avd	VAT	legumes	CHD	ITA	mean	116.1
deaths_avd	VAT	legumes	CHD	ITA	low	114.59
deaths_avd	VAT	legumes	CHD	ITA	high	117.72
deaths_avd	VAT	legumes	CHD	LTU	mean	3.19
deaths_avd	VAT	legumes	CHD	LTU	low	3.16
deaths_avd	VAT	legumes	CHD	LTU	high	3.22
deaths_avd	VAT	legumes	CHD	LUX	mean	0
deaths_avd	VAT	legumes	CHD	LUX	low	0
deaths_avd	VAT	legumes	CHD	LUX	high	0
deaths_avd	VAT	legumes	CHD	LVA	mean	0.03
deaths_avd	VAT	legumes	CHD	LVA	low	0.03
deaths_avd	VAT	legumes	CHD	LVA	high	0.03
deaths_avd	VAT	legumes	CHD	MLT	mean	0
deaths_avd	VAT	legumes	CHD	MLT	low	0
deaths_avd	VAT	legumes	CHD	MLT	high	0
deaths_avd	VAT	legumes	CHD	NLD	mean	0.46
deaths_avd	VAT	legumes	CHD	NLD	low	0.46
deaths_avd	VAT	legumes	CHD	NLD	high	0.46
deaths_avd	VAT	legumes	CHD	POL	mean	0.51
deaths_avd	VAT	legumes	CHD	POL	low	0.52
deaths_avd	VAT	legumes	CHD	POL	high	0.51
deaths_avd	VAT	legumes	CHD	PRT	mean	5.51
deaths_avd	VAT	legumes	CHD	PRT	low	5.5
deaths_avd	VAT	legumes	CHD	PRT	high	5.52
deaths_avd	VAT	legumes	CHD	ROU	mean	0.99
deaths_avd	VAT	legumes	CHD	ROU	low	0.99
deaths_avd	VAT	legumes	CHD	ROU	high	0.99
deaths_avd	VAT	legumes	CHD	SVK	mean	-0.54
deaths_avd	VAT	legumes	CHD	SVK	low	-0.55
deaths_avd	VAT	legumes	CHD	SVK	high	-0.54
deaths_avd	VAT	legumes	CHD	SVN	mean	0.02
deaths_avd	VAT	legumes	CHD	SVN	low	0.02
deaths_avd	VAT	legumes	CHD	SVN	high	0.02
deaths_avd	VAT	legumes	CHD	SWE	mean	0.4
deaths_avd	VAT	legumes	CHD	SWE	low	0.41
deaths_avd	VAT	legumes	CHD	SWE	high	0.4
deaths_avd	VAT	nuts_seeds	all-c	Europe	mean	2550.04
deaths_avd	VAT	nuts_seeds	all-c	Europe	low	2475.66
deaths_avd	VAT	nuts_seeds	all-c	Europe	high	2625.76
deaths_avd	VAT	nuts_seeds	all-c	Eastern Europe	mean	508.59
deaths_avd	VAT	nuts_seeds	all-c	Eastern Europe	low	497.15
deaths_avd	VAT	nuts_seeds	all-c	Eastern Europe	high	520.34
deaths_avd	VAT	nuts_seeds	all-c	Northern Europe	mean	175.06
deaths_avd	VAT	nuts_seeds	all-c	Northern Europe	low	163.73
deaths_avd	VAT	nuts_seeds	all-c	Northern Europe	high	185.98
deaths_avd	VAT	nuts_seeds	all-c	Southern Europe	mean	1454.32
deaths_avd	VAT	nuts_seeds	all-c	Southern Europe	low	1411.27
deaths_avd	VAT	nuts_seeds	all-c	Southern Europe	high	1498.55
deaths_avd	VAT	nuts_seeds	all-c	Western Europe	mean	409.41
deaths_avd	VAT	nuts_seeds	all-c	Western Europe	low	402.11
deaths_avd	VAT	nuts_seeds	all-c	Western Europe	high	417.05
deaths_avd	VAT	nuts_seeds	all-c	AUT	mean	211.84
deaths_avd	VAT	nuts_seeds	all-c	AUT	low	207.23
deaths_avd	VAT	nuts_seeds	all-c	AUT	high	216.6
deaths_avd	VAT	nuts_seeds	all-c	BEL	mean	3.23
deaths_avd	VAT	nuts_seeds	all-c	BEL	low	3.2
deaths_avd	VAT	nuts_seeds	all-c	BEL	high	3.27
deaths_avd	VAT	nuts_seeds	all-c	BGR	mean	270.92
deaths_avd	VAT	nuts_seeds	all-c	BGR	low	260.45
deaths_avd	VAT	nuts_seeds	all-c	BGR	high	281.32
deaths_avd	VAT	nuts_seeds	all-c	CYP	mean	0.89
deaths_avd	VAT	nuts_seeds	all-c	CYP	low	0.88
deaths_avd	VAT	nuts_seeds	all-c	CYP	high	0.91
deaths_avd	VAT	nuts_seeds	all-c	CZE	mean	8.67
deaths_avd	VAT	nuts_seeds	all-c	CZE	low	8.64
deaths_avd	VAT	nuts_seeds	all-c	CZE	high	8.71
deaths_avd	VAT	nuts_seeds	all-c	DEU	mean	116.58
deaths_avd	VAT	nuts_seeds	all-c	DEU	low	114.76
deaths_avd	VAT	nuts_seeds	all-c	DEU	high	118.51
deaths_avd	VAT	nuts_seeds	all-c	DNK	mean	72.45
deaths_avd	VAT	nuts_seeds	all-c	DNK	low	70.16
deaths_avd	VAT	nuts_seeds	all-c	DNK	high	74.75
deaths_avd	VAT	nuts_seeds	all-c	ESP	mean	663.12
deaths_avd	VAT	nuts_seeds	all-c	ESP	low	639.21
deaths_avd	VAT	nuts_seeds	all-c	ESP	high	687.38
deaths_avd	VAT	nuts_seeds	all-c	EST	mean	14.56
deaths_avd	VAT	nuts_seeds	all-c	EST	low	14.27
deaths_avd	VAT	nuts_seeds	all-c	EST	high	14.85
deaths_avd	VAT	nuts_seeds	all-c	FIN	mean	15.97
deaths_avd	VAT	nuts_seeds	all-c	FIN	low	15.8
deaths_avd	VAT	nuts_seeds	all-c	FIN	high	16.15
deaths_avd	VAT	nuts_seeds	all-c	FRA	mean	11.15
deaths_avd	VAT	nuts_seeds	all-c	FRA	low	10.94
deaths_avd	VAT	nuts_seeds	all-c	FRA	high	11.36
deaths_avd	VAT	nuts_seeds	all-c	GBR	mean	-43.12
deaths_avd	VAT	nuts_seeds	all-c	GBR	low	-53.51
deaths_avd	VAT	nuts_seeds	all-c	GBR	high	-34.75
deaths_avd	VAT	nuts_seeds	all-c	GRC	mean	147.54
deaths_avd	VAT	nuts_seeds	all-c	GRC	low	142.52
deaths_avd	VAT	nuts_seeds	all-c	GRC	high	152.71
deaths_avd	VAT	nuts_seeds	all-c	HRV	mean	12.97
deaths_avd	VAT	nuts_seeds	all-c	HRV	low	12.57
deaths_avd	VAT	nuts_seeds	all-c	HRV	high	13.37
deaths_avd	VAT	nuts_seeds	all-c	HUN	mean	2.79
deaths_avd	VAT	nuts_seeds	all-c	HUN	low	2.79
deaths_avd	VAT	nuts_seeds	all-c	HUN	high	2.79
deaths_avd	VAT	nuts_seeds	all-c	IRL	mean	27.91
deaths_avd	VAT	nuts_seeds	all-c	IRL	low	27.42
deaths_avd	VAT	nuts_seeds	all-c	IRL	high	28.43
deaths_avd	VAT	nuts_seeds	all-c	ITA	mean	560.05
deaths_avd	VAT	nuts_seeds	all-c	ITA	low	549.01
deaths_avd	VAT	nuts_seeds	all-c	ITA	high	571.69
deaths_avd	VAT	nuts_seeds	all-c	LTU	mean	45.85
deaths_avd	VAT	nuts_seeds	all-c	LTU	low	44.65
deaths_avd	VAT	nuts_seeds	all-c	LTU	high	47.04
deaths_avd	VAT	nuts_seeds	all-c	LUX	mean	0.01
deaths_avd	VAT	nuts_seeds	all-c	LUX	low	0.01
deaths_avd	VAT	nuts_seeds	all-c	LUX	high	0.01
deaths_avd	VAT	nuts_seeds	all-c	LVA	mean	4.97
deaths_avd	VAT	nuts_seeds	all-c	LVA	low	4.86
deaths_avd	VAT	nuts_seeds	all-c	LVA	high	5.09
deaths_avd	VAT	nuts_seeds	all-c	MLT	mean	-1.24
deaths_avd	VAT	nuts_seeds	all-c	MLT	low	-1.86
deaths_avd	VAT	nuts_seeds	all-c	MLT	high	-0.76
deaths_avd	VAT	nuts_seeds	all-c	NLD	mean	64.7
deaths_avd	VAT	nuts_seeds	all-c	NLD	low	63.35
deaths_avd	VAT	nuts_seeds	all-c	NLD	high	66.1
deaths_avd	VAT	nuts_seeds	all-c	POL	mean	133.63
deaths_avd	VAT	nuts_seeds	all-c	POL	low	131.64
deaths_avd	VAT	nuts_seeds	all-c	POL	high	135.64
deaths_avd	VAT	nuts_seeds	all-c	PRT	mean	67.46
deaths_avd	VAT	nuts_seeds	all-c	PRT	low	66.01
deaths_avd	VAT	nuts_seeds	all-c	PRT	high	68.98
deaths_avd	VAT	nuts_seeds	all-c	ROU	mean	40.05
deaths_avd	VAT	nuts_seeds	all-c	ROU	low	39.33
deaths_avd	VAT	nuts_seeds	all-c	ROU	high	40.82
deaths_avd	VAT	nuts_seeds	all-c	SVK	mean	59.19
deaths_avd	VAT	nuts_seeds	all-c	SVK	low	57.9
deaths_avd	VAT	nuts_seeds	all-c	SVK	high	60.5
deaths_avd	VAT	nuts_seeds	all-c	SVN	mean	3.42
deaths_avd	VAT	nuts_seeds	all-c	SVN	low	3.36
deaths_avd	VAT	nuts_seeds	all-c	SVN	high	3.49
deaths_avd	VAT	nuts_seeds	all-c	SWE	mean	36.29
deaths_avd	VAT	nuts_seeds	all-c	SWE	low	35.86
deaths_avd	VAT	nuts_seeds	all-c	SWE	high	36.74
deaths_avd	VAT	nuts_seeds	CHD	Europe	mean	2532.92
deaths_avd	VAT	nuts_seeds	CHD	Europe	low	2469.02
deaths_avd	VAT	nuts_seeds	CHD	Europe	high	2598.59
deaths_avd	VAT	nuts_seeds	CHD	Eastern Europe	mean	506.6
deaths_avd	VAT	nuts_seeds	CHD	Eastern Europe	low	496.8
deaths_avd	VAT	nuts_seeds	CHD	Eastern Europe	high	516.82
deaths_avd	VAT	nuts_seeds	CHD	Northern Europe	mean	175
deaths_avd	VAT	nuts_seeds	CHD	Northern Europe	low	168.08
deaths_avd	VAT	nuts_seeds	CHD	Northern Europe	high	181.75
deaths_avd	VAT	nuts_seeds	CHD	Southern Europe	mean	1436.4
deaths_avd	VAT	nuts_seeds	CHD	Southern Europe	low	1397.87
deaths_avd	VAT	nuts_seeds	CHD	Southern Europe	high	1476.04
deaths_avd	VAT	nuts_seeds	CHD	Western Europe	mean	406.6
deaths_avd	VAT	nuts_seeds	CHD	Western Europe	low	400.53
deaths_avd	VAT	nuts_seeds	CHD	Western Europe	high	413.1
deaths_avd	VAT	nuts_seeds	CHD	AUT	mean	209.73
deaths_avd	VAT	nuts_seeds	CHD	AUT	low	205.5
deaths_avd	VAT	nuts_seeds	CHD	AUT	high	214.13
deaths_avd	VAT	nuts_seeds	CHD	BEL	mean	3.21
[truncated: 40,463 more rows]

## Sheet: data_cost
Measure	Parameter	Unit	Scenario	Region	Stats	Value
chg	revenue	bill_USD	VAT	Europe	mean	44.57
chg	revenue	bill_USD	VAT	Europe	low	25.72
chg	revenue	bill_USD	VAT	Europe	high	65.17
chg	revenue	bill_USD	VAT	Eastern Europe	mean	7.08
chg	revenue	bill_USD	VAT	Eastern Europe	low	4.51
chg	revenue	bill_USD	VAT	Eastern Europe	high	9.85
chg	revenue	bill_USD	VAT	Northern Europe	mean	16.05
chg	revenue	bill_USD	VAT	Northern Europe	low	10.44
chg	revenue	bill_USD	VAT	Northern Europe	high	22.3
chg	revenue	bill_USD	VAT	Southern Europe	mean	2.06
chg	revenue	bill_USD	VAT	Southern Europe	low	-0.4
chg	revenue	bill_USD	VAT	Southern Europe	high	4.82
chg	revenue	bill_USD	VAT	Western Europe	mean	19.38
chg	revenue	bill_USD	VAT	Western Europe	low	11.17
chg	revenue	bill_USD	VAT	Western Europe	high	28.21
chg	revenue	bill_USD	VAT	AUT	mean	0.17
chg	revenue	bill_USD	VAT	AUT	low	0.04
chg	revenue	bill_USD	VAT	AUT	high	0.31
chg	revenue	bill_USD	VAT	BEL	mean	1.45
chg	revenue	bill_USD	VAT	BEL	low	0.88
chg	revenue	bill_USD	VAT	BEL	high	2.03
chg	revenue	bill_USD	VAT	BGR	mean	-0.47
chg	revenue	bill_USD	VAT	BGR	low	-0.36
chg	revenue	bill_USD	VAT	BGR	high	-0.59
chg	revenue	bill_USD	VAT	CYP	mean	0.07
chg	revenue	bill_USD	VAT	CYP	low	0.04
chg	revenue	bill_USD	VAT	CYP	high	0.1
chg	revenue	bill_USD	VAT	CZE	mean	0.22
chg	revenue	bill_USD	VAT	CZE	low	0.1
chg	revenue	bill_USD	VAT	CZE	high	0.37
chg	revenue	bill_USD	VAT	DEU	mean	6.77
chg	revenue	bill_USD	VAT	DEU	low	3.72
chg	revenue	bill_USD	VAT	DEU	high	10.08
chg	revenue	bill_USD	VAT	DNK	mean	-0.68
chg	revenue	bill_USD	VAT	DNK	low	-0.45
chg	revenue	bill_USD	VAT	DNK	high	-0.91
chg	revenue	bill_USD	VAT	ESP	mean	-0.11
chg	revenue	bill_USD	VAT	ESP	low	-0.93
chg	revenue	bill_USD	VAT	ESP	high	0.85
chg	revenue	bill_USD	VAT	EST	mean	-0.14
chg	revenue	bill_USD	VAT	EST	low	-0.09
chg	revenue	bill_USD	VAT	EST	high	-0.2
chg	revenue	bill_USD	VAT	FIN	mean	0.37
chg	revenue	bill_USD	VAT	FIN	low	0.22
chg	revenue	bill_USD	VAT	FIN	high	0.55
chg	revenue	bill_USD	VAT	FRA	mean	9.74
chg	revenue	bill_USD	VAT	FRA	low	5.88
chg	revenue	bill_USD	VAT	FRA	high	13.94
chg	revenue	bill_USD	VAT	GBR	mean	16.07
chg	revenue	bill_USD	VAT	GBR	low	10.58
chg	revenue	bill_USD	VAT	GBR	high	22.13
chg	revenue	bill_USD	VAT	GRC	mean	-0.24
chg	revenue	bill_USD	VAT	GRC	low	-0.24
chg	revenue	bill_USD	VAT	GRC	high	-0.2
chg	revenue	bill_USD	VAT	HRV	mean	0.02
chg	revenue	bill_USD	VAT	HRV	low	0.03
chg	revenue	bill_USD	VAT	HRV	high	0.04
chg	revenue	bill_USD	VAT	HUN	mean	0.16
chg	revenue	bill_USD	VAT	HUN	low	0.12
chg	revenue	bill_USD	VAT	HUN	high	0.21
chg	revenue	bill_USD	VAT	IRL	mean	0.09
chg	revenue	bill_USD	VAT	IRL	low	0.04
chg	revenue	bill_USD	VAT	IRL	high	0.15
chg	revenue	bill_USD	VAT	ITA	mean	1.84
chg	revenue	bill_USD	VAT	ITA	low	0.47
chg	revenue	bill_USD	VAT	ITA	high	3.25
chg	revenue	bill_USD	VAT	LTU	mean	-0.26
chg	revenue	bill_USD	VAT	LTU	low	-0.17
chg	revenue	bill_USD	VAT	LTU	high	-0.35
chg	revenue	bill_USD	VAT	LUX	mean	0.13
chg	revenue	bill_USD	VAT	LUX	low	0.07
chg	revenue	bill_USD	VAT	LUX	high	0.19
chg	revenue	bill_USD	VAT	LVA	mean	-0.06
chg	revenue	bill_USD	VAT	LVA	low	-0.03
chg	revenue	bill_USD	VAT	LVA	high	-0.09
chg	revenue	bill_USD	VAT	MLT	mean	0.06
chg	revenue	bill_USD	VAT	MLT	low	0.04
chg	revenue	bill_USD	VAT	MLT	high	0.08
chg	revenue	bill_USD	VAT	NLD	mean	1.12
chg	revenue	bill_USD	VAT	NLD	low	0.58
chg	revenue	bill_USD	VAT	NLD	high	1.66
chg	revenue	bill_USD	VAT	POL	mean	6.94
chg	revenue	bill_USD	VAT	POL	low	4.51
chg	revenue	bill_USD	VAT	POL	high	9.5
chg	revenue	bill_USD	VAT	PRT	mean	0.42
chg	revenue	bill_USD	VAT	PRT	low	0.19
chg	revenue	bill_USD	VAT	PRT	high	0.7
chg	revenue	bill_USD	VAT	ROU	mean	0.37
chg	revenue	bill_USD	VAT	ROU	low	0.24
chg	revenue	bill_USD	VAT	ROU	high	0.54
chg	revenue	bill_USD	VAT	SVK	mean	-0.14
chg	revenue	bill_USD	VAT	SVK	low	-0.1
chg	revenue	bill_USD	VAT	SVK	high	-0.17
chg	revenue	bill_USD	VAT	SVN	mean	0.06
chg	revenue	bill_USD	VAT	SVN	low	0.03
chg	revenue	bill_USD	VAT	SVN	high	0.1
chg	revenue	bill_USD	VAT	SWE	mean	0.67
chg	revenue	bill_USD	VAT	SWE	low	0.33
chg	revenue	bill_USD	VAT	SWE	high	1.03
chg	revenue	bill_USD	ASF	Europe	mean	69.6
chg	revenue	bill_USD	ASF	Europe	low	44.07
chg	revenue	bill_USD	ASF	Europe	high	97.04
chg	revenue	bill_USD	ASF	Eastern Europe	mean	11.88
chg	revenue	bill_USD	ASF	Eastern Europe	low	7.72
chg	revenue	bill_USD	ASF	Eastern Europe	high	16.29
chg	revenue	bill_USD	ASF	Northern Europe	mean	18.58
chg	revenue	bill_USD	ASF	Northern Europe	low	12.17
chg	revenue	bill_USD	ASF	Northern Europe	high	25.65
chg	revenue	bill_USD	ASF	Southern Europe	mean	11.93
chg	revenue	bill_USD	ASF	Southern Europe	low	7.26
chg	revenue	bill_USD	ASF	Southern Europe	high	16.92
chg	revenue	bill_USD	ASF	Western Europe	mean	27.21
chg	revenue	bill_USD	ASF	Western Europe	low	16.91
chg	revenue	bill_USD	ASF	Western Europe	high	38.18
chg	revenue	bill_USD	ASF	AUT	mean	0.82
chg	revenue	bill_USD	ASF	AUT	low	0.48
chg	revenue	bill_USD	ASF	AUT	high	1.18
chg	revenue	bill_USD	ASF	BEL	mean	1.94
chg	revenue	bill_USD	ASF	BEL	low	1.25
chg	revenue	bill_USD	ASF	BEL	high	2.63
chg	revenue	bill_USD	ASF	CYP	mean	0.11
chg	revenue	bill_USD	ASF	CYP	low	0.08
chg	revenue	bill_USD	ASF	CYP	high	0.15
chg	revenue	bill_USD	ASF	CZE	mean	0.81
chg	revenue	bill_USD	ASF	CZE	low	0.49
chg	revenue	bill_USD	ASF	CZE	high	1.15
chg	revenue	bill_USD	ASF	DEU	mean	10.69
chg	revenue	bill_USD	ASF	DEU	low	6.58
chg	revenue	bill_USD	ASF	DEU	high	15.08
chg	revenue	bill_USD	ASF	ESP	mean	3.83
chg	revenue	bill_USD	ASF	ESP	low	2.2
chg	revenue	bill_USD	ASF	ESP	high	5.6
chg	revenue	bill_USD	ASF	FIN	mean	0.65
chg	revenue	bill_USD	ASF	FIN	low	0.42
chg	revenue	bill_USD	ASF	FIN	high	0.91
chg	revenue	bill_USD	ASF	FRA	mean	11.35
chg	revenue	bill_USD	ASF	FRA	low	7.12
chg	revenue	bill_USD	ASF	FRA	high	15.91
chg	revenue	bill_USD	ASF	GBR	mean	16.22
chg	revenue	bill_USD	ASF	GBR	low	10.67
chg	revenue	bill_USD	ASF	GBR	high	22.34
chg	revenue	bill_USD	ASF	GRC	mean	0.78
chg	revenue	bill_USD	ASF	GRC	low	0.56
chg	revenue	bill_USD	ASF	GRC	high	1.03
chg	revenue	bill_USD	ASF	HRV	mean	0.46
chg	revenue	bill_USD	ASF	HRV	low	0.31
chg	revenue	bill_USD	ASF	HRV	high	0.64
chg	revenue	bill_USD	ASF	HUN	mean	1.21
chg	revenue	bill_USD	ASF	HUN	low	0.8
chg	revenue	bill_USD	ASF	HUN	high	1.66
chg	revenue	bill_USD	ASF	IRL	mean	0.45
chg	revenue	bill_USD	ASF	IRL	low	0.31
chg	revenue	bill_USD	ASF	IRL	high	0.61
chg	revenue	bill_USD	ASF	ITA	mean	5.44
chg	revenue	bill_USD	ASF	ITA	low	3.31
chg	revenue	bill_USD	ASF	ITA	high	7.66
chg	revenue	bill_USD	ASF	LUX	mean	0.14
chg	revenue	bill_USD	ASF	LUX	low	0.08
chg	revenue	bill_USD	ASF	LUX	high	0.2
chg	revenue	bill_USD	ASF	LVA	mean	0.06
chg	revenue	bill_USD	ASF	LVA	low	0.05
chg	revenue	bill_USD	ASF	LVA	high	0.07
chg	revenue	bill_USD	ASF	MLT	mean	0.06
chg	revenue	bill_USD	ASF	MLT	low	0.04
chg	revenue	bill_USD	ASF	MLT	high	0.09
chg	revenue	bill_USD	ASF	NLD	mean	2.27
chg	revenue	bill_USD	ASF	NLD	low	1.4
chg	revenue	bill_USD	ASF	NLD	high	3.17
chg	revenue	bill_USD	ASF	POL	mean	8.09
chg	revenue	bill_USD	ASF	POL	low	5.15
chg	revenue	bill_USD	ASF	POL	high	11.16
chg	revenue	bill_USD	ASF	PRT	mean	1.15
chg	revenue	bill_USD	ASF	PRT	low	0.73
chg	revenue	bill_USD	ASF	PRT	high	1.63
chg	revenue	bill_USD	ASF	ROU	mean	1.56
chg	revenue	bill_USD	ASF	ROU	low	1.15
chg	revenue	bill_USD	ASF	ROU	high	2.01
chg	revenue	bill_USD	ASF	SVK	mean	0.22
chg	revenue	bill_USD	ASF	SVK	low	0.13
chg	revenue	bill_USD	ASF	SVK	high	0.31
chg	revenue	bill_USD	ASF	SVN	mean	0.2
chg	revenue	bill_USD	ASF	SVN	low	0.12
chg	revenue	bill_USD	ASF	SVN	high	0.28
chg	revenue	bill_USD	ASF	SWE	mean	1.2
chg	revenue	bill_USD	ASF	SWE	low	0.72
chg	revenue	bill_USD	ASF	SWE	high	1.72
chg	revenue	bill_USD	PLT	Europe	mean	-25.84
chg	revenue	bill_USD	PLT	Europe	low	-18.94
chg	revenue	bill_USD	PLT	Europe	high	-32.9
chg	revenue	bill_USD	PLT	Eastern Europe	mean	-4.98
chg	revenue	bill_USD	PLT	Eastern Europe	low	-3.33
chg	revenue	bill_USD	PLT	Eastern Europe	high	-6.67
chg	revenue	bill_USD	PLT	Northern Europe	mean	-2.59
chg	revenue	bill_USD	PLT	Northern Europe	low	-1.78
chg	revenue	bill_USD	PLT	Northern Europe	high	-3.44
chg	revenue	bill_USD	PLT	Southern Europe	mean	-10.1
chg	revenue	bill_USD	PLT	Southern Europe	low	-7.85
chg	revenue	bill_USD	PLT	Southern Europe	high	-12.39
chg	revenue	bill_USD	PLT	Western Europe	mean	-8.17
chg	revenue	bill_USD	PLT	Western Europe	low	-5.99
chg	revenue	bill_USD	PLT	Western Europe	high	-10.39
chg	revenue	bill_USD	PLT	AUT	mean	-0.65
chg	revenue	bill_USD	PLT	AUT	low	-0.44
chg	revenue	bill_USD	PLT	AUT	high	-0.87
chg	revenue	bill_USD	PLT	BEL	mean	-0.51
chg	revenue	bill_USD	PLT	BEL	low	-0.39
chg	revenue	bill_USD	PLT	BEL	high	-0.64
chg	revenue	bill_USD	PLT	BGR	mean	-0.47
chg	revenue	bill_USD	PLT	BGR	low	-0.36
chg	revenue	bill_USD	PLT	BGR	high	-0.59
chg	revenue	bill_USD	PLT	CYP	mean	-0.05
chg	revenue	bill_USD	PLT	CYP	low	-0.04
chg	revenue	bill_USD	PLT	CYP	high	-0.06
chg	revenue	bill_USD	PLT	CZE	mean	-0.6
chg	revenue	bill_USD	PLT	CZE	low	-0.39
chg	revenue	bill_USD	PLT	CZE	high	-0.81
chg	revenue	bill_USD	PLT	DEU	mean	-4.11
chg	revenue	bill_USD	PLT	DEU	low	-3.01
chg	revenue	bill_USD	PLT	DEU	high	-5.24
chg	revenue	bill_USD	PLT	DNK	mean	-0.68
chg	revenue	bill_USD	PLT	DNK	low	-0.45
chg	revenue	bill_USD	PLT	DNK	high	-0.91
chg	revenue	bill_USD	PLT	ESP	mean	-3.97
chg	revenue	bill_USD	PLT	ESP	low	-3.15
chg	revenue	bill_USD	PLT	ESP	high	-4.78
chg	revenue	bill_USD	PLT	EST	mean	-0.14
chg	revenue	bill_USD	PLT	EST	low	-0.09
chg	revenue	bill_USD	PLT	EST	high	-0.2
chg	revenue	bill_USD	PLT	FIN	mean	-0.29
chg	revenue	bill_USD	PLT	FIN	low	-0.21
chg	revenue	bill_USD	PLT	FIN	high	-0.39
chg	revenue	bill_USD	PLT	FRA	mean	-1.69
chg	revenue	bill_USD	PLT	FRA	low	-1.3
chg	revenue	bill_USD	PLT	FRA	high	-2.07
chg	revenue	bill_USD	PLT	GBR	mean	-0.16
chg	revenue	bill_USD	PLT	GBR	low	-0.1
chg	revenue	bill_USD	PLT	GBR	high	-0.23
chg	revenue	bill_USD	PLT	GRC	mean	-1.07
chg	revenue	bill_USD	PLT	GRC	low	-0.85
chg	revenue	bill_USD	PLT	GRC	high	-1.3
chg	revenue	bill_USD	PLT	HRV	mean	-0.45
chg	revenue	bill_USD	PLT	HRV	low	-0.28
chg	revenue	bill_USD	PLT	HRV	high	-0.62
chg	revenue	bill_USD	PLT	HUN	mean	-1.12
chg	revenue	bill_USD	PLT	HUN	low	-0.74
chg	revenue	bill_USD	PLT	HUN	high	-1.54
chg	revenue	bill_USD	PLT	IRL	mean	-0.38
chg	revenue	bill_USD	PLT	IRL	low	-0.28
chg	revenue	bill_USD	PLT	IRL	high	-0.48
chg	revenue	bill_USD	PLT	ITA	mean	-3.71
chg	revenue	bill_USD	PLT	ITA	low	-2.92
chg	revenue	bill_USD	PLT	ITA	high	-4.53
chg	revenue	bill_USD	PLT	LTU	mean	-0.26
chg	revenue	bill_USD	PLT	LTU	low	-0.17
chg	revenue	bill_USD	PLT	LTU	high	-0.35
chg	revenue	bill_USD	PLT	LUX	mean	-0.01
chg	revenue	bill_USD	PLT	LUX	low	-0.01
chg	revenue	bill_USD	PLT	LUX	high	-0.02
chg	revenue	bill_USD	PLT	LVA	mean	-0.12
chg	revenue	bill_USD	PLT	LVA	low	-0.08
chg	revenue	bill_USD	PLT	LVA	high	-0.16
chg	revenue	bill_USD	PLT	MLT	mean	-0.01
chg	revenue	bill_USD	PLT	MLT	low	0
chg	revenue	bill_USD	PLT	MLT	high	-0.01
chg	revenue	bill_USD	PLT	NLD	mean	-1.19
chg	revenue	bill_USD	PLT	NLD	low	-0.84
chg	revenue	bill_USD	PLT	NLD	high	-1.57
chg	revenue	bill_USD	PLT	POL	mean	-1.22
chg	revenue	bill_USD	PLT	POL	low	-0.68
chg	revenue	bill_USD	PLT	POL	high	-1.76
chg	revenue	bill_USD	PLT	PRT	mean	-0.76
chg	revenue	bill_USD	PLT	PRT	low	-0.56
chg	revenue	bill_USD	PLT	PRT	high	-0.96
chg	revenue	bill_USD	PLT	ROU	mean	-1.21
chg	revenue	bill_USD	PLT	ROU	low	-0.93
chg	revenue	bill_USD	PLT	ROU	high	-1.49
chg	revenue	bill_USD	PLT	SVK	mean	-0.36
chg	revenue	bill_USD	PLT	SVK	low	-0.23
chg	revenue	bill_USD	PLT	SVK	high	-0.49
chg	revenue	bill_USD	PLT	SVN	mean	-0.14
chg	revenue	bill_USD	PLT	SVN	low	-0.09
chg	revenue	bill_USD	PLT	SVN	high	-0.19
chg	revenue	bill_USD	PLT	SWE	mean	-0.56
chg	revenue	bill_USD	PLT	SWE	low	-0.41
chg	revenue	bill_USD	PLT	SWE	high	-0.73
chg	revenue	%GDP	VAT	Europe	mean	0.21
chg	revenue	%GDP	VAT	Europe	low	0.12
chg	revenue	%GDP	VAT	Europe	high	0.31
chg	revenue	%GDP	VAT	Eastern Europe	mean	0.27
chg	revenue	%GDP	VAT	Eastern Europe	low	0.17
chg	revenue	%GDP	VAT	Eastern Europe	high	0.38
chg	revenue	%GDP	VAT	Northern Europe	mean	0.36
chg	revenue	%GDP	VAT	Northern Europe	low	0.23
chg	revenue	%GDP	VAT	Northern Europe	high	0.49
chg	revenue	%GDP	VAT	Southern Europe	mean	0.04
chg	revenue	%GDP	VAT	Southern Europe	low	-0.01
chg	revenue	%GDP	VAT	Southern Europe	high	0.1
chg	revenue	%GDP	VAT	Western Europe	mean	0.21
chg	revenue	%GDP	VAT	Western Europe	low	0.12
chg	revenue	%GDP	VAT	Western Europe	high	0.31
chg	revenue	%GDP	VAT	AUT	mean	0.04
chg	revenue	%GDP	VAT	AUT	low	0.01
chg	revenue	%GDP	VAT	AUT	high	0.07
chg	revenue	%GDP	VAT	BEL	mean	0.26
chg	revenue	%GDP	VAT	BEL	low	0.16
chg	revenue	%GDP	VAT	BEL	high	0.36
chg	revenue	%GDP	VAT	BGR	mean	-0.32
chg	revenue	%GDP	VAT	BGR	low	-0.24
chg	revenue	%GDP	VAT	BGR	high	-0.4
chg	revenue	%GDP	VAT	CYP	mean	0.15
chg	revenue	%GDP	VAT	CYP	low	0.09
chg	revenue	%GDP	VAT	CYP	high	0.21
chg	revenue	%GDP	VAT	CZE	mean	0.06
chg	revenue	%GDP	VAT	CZE	low	0.03
chg	revenue	%GDP	VAT	CZE	high	0.1
chg	revenue	%GDP	VAT	DEU	mean	0.16
chg	revenue	%GDP	VAT	DEU	low	0.09
chg	revenue	%GDP	VAT	DEU	high	0.23
chg	revenue	%GDP	VAT	DNK	mean	-0.21
chg	revenue	%GDP	VAT	DNK	low	-0.14
chg	revenue	%GDP	VAT	DNK	high	-0.28
chg	revenue	%GDP	VAT	ESP	mean	-0.01
chg	revenue	%GDP	VAT	ESP	low	-0.06
chg	revenue	%GDP	VAT	ESP	high	0.05
chg	revenue	%GDP	VAT	EST	mean	-0.34
chg	revenue	%GDP	VAT	EST	low	-0.21
chg	revenue	%GDP	VAT	EST	high	-0.47
chg	revenue	%GDP	VAT	FIN	mean	0.14
chg	revenue	%GDP	VAT	FIN	low	0.08
chg	revenue	%GDP	VAT	FIN	high	0.21
chg	revenue	%GDP	VAT	FRA	mean	0.33
chg	revenue	%GDP	VAT	FRA	low	0.2
chg	revenue	%GDP	VAT	FRA	high	0.47
chg	revenue	%GDP	VAT	GBR	mean	0.57
chg	revenue	%GDP	VAT	GBR	low	0.38
chg	revenue	%GDP	VAT	GBR	high	0.79
chg	revenue	%GDP	VAT	GRC	mean	-0.09
chg	revenue	%GDP	VAT	GRC	low	-0.09
chg	revenue	%GDP	VAT	GRC	high	-0.08
chg	revenue	%GDP	VAT	HRV	mean	0.02
chg	revenue	%GDP	VAT	HRV	low	0.03
chg	revenue	%GDP	VAT	HRV	high	0.04
chg	revenue	%GDP	VAT	HUN	mean	0.06
chg	revenue	%GDP	VAT	HUN	low	0.04
chg	revenue	%GDP	VAT	HUN	high	0.08
chg	revenue	%GDP	VAT	IRL	mean	0.02
chg	revenue	%GDP	VAT	IRL	low	0.01
chg	revenue	%GDP	VAT	IRL	high	0.03
chg	revenue	%GDP	VAT	ITA	mean	0.08
chg	revenue	%GDP	VAT	ITA	low	0.02
chg	revenue	%GDP	VAT	ITA	high	0.14
chg	revenue	%GDP	VAT	LTU	mean	-0.3
chg	revenue	%GDP	VAT	LTU	low	-0.19
chg	revenue	%GDP	VAT	LTU	high	-0.4
chg	revenue	%GDP	VAT	LUX	mean	0.19
chg	revenue	%GDP	VAT	LUX	low	0.1
chg	revenue	%GDP	VAT	LUX	high	0.27
chg	revenue	%GDP	VAT	LVA	mean	-0.12
chg	revenue	%GDP	VAT	LVA	low	-0.06
chg	revenue	%GDP	VAT	LVA	high	-0.18
chg	revenue	%GDP	VAT	MLT	mean	0.32
chg	revenue	%GDP	VAT	MLT	low	0.2
chg	revenue	%GDP	VAT	MLT	high	0.43
chg	revenue	%GDP	VAT	NLD	mean	0.12
chg	revenue	%GDP	VAT	NLD	low	0.06
chg	revenue	%GDP	VAT	NLD	high	0.18
chg	revenue	%GDP	VAT	POL	mean	0.62
chg	revenue	%GDP	VAT	POL	low	0.41
chg	revenue	%GDP	VAT	POL	high	0.85
chg	revenue	%GDP	VAT	PRT	mean	0.13
chg	revenue	%GDP	VAT	PRT	low	0.06
chg	revenue	%GDP	VAT	PRT	high	0.22
chg	revenue	%GDP	VAT	ROU	mean	0.07
chg	revenue	%GDP	VAT	ROU	low	0.05
chg	revenue	%GDP	VAT	ROU	high	0.1
chg	revenue	%GDP	VAT	SVK	mean	-0.09
chg	revenue	%GDP	VAT	SVK	low	-0.06
chg	revenue	%GDP	VAT	SVK	high	-0.11
chg	revenue	%GDP	VAT	SVN	mean	0.08
chg	revenue	%GDP	VAT	SVN	low	0.04
chg	revenue	%GDP	VAT	SVN	high	0.13
chg	revenue	%GDP	VAT	SWE	mean	0.13
chg	revenue	%GDP	VAT	SWE	low	0.06
chg	revenue	%GDP	VAT	SWE	high	0.2
chg	revenue	%GDP	ASF	Europe	mean	0.33
chg	revenue	%GDP	ASF	Europe	low	0.21
chg	revenue	%GDP	ASF	Europe	high	0.46
chg	revenue	%GDP	ASF	Eastern Europe	mean	0.46
chg	revenue	%GDP	ASF	Eastern Europe	low	0.3
chg	revenue	%GDP	ASF	Eastern Europe	high	0.62
chg	revenue	%GDP	ASF	Northern Europe	mean	0.41
chg	revenue	%GDP	ASF	Northern Europe	low	0.27
chg	revenue	%GDP	ASF	Northern Europe	high	0.57
chg	revenue	%GDP	ASF	Southern Europe	mean	0.25
chg	revenue	%GDP	ASF	Southern Europe	low	0.15
chg	revenue	%GDP	ASF	Southern Europe	high	0.36
chg	revenue	%GDP	ASF	Western Europe	mean	0.29
chg	revenue	%GDP	ASF	Western Europe	low	0.18
chg	revenue	%GDP	ASF	Western Europe	high	0.41
chg	revenue	%GDP	ASF	AUT	mean	0.18
chg	revenue	%GDP	ASF	AUT	low	0.1
chg	revenue	%GDP	ASF	AUT	high	0.26
chg	revenue	%GDP	ASF	BEL	mean	0.34
chg	revenue	%GDP	ASF	BEL	low	0.22
chg	revenue	%GDP	ASF	BEL	high	0.47
chg	revenue	%GDP	ASF	CYP	mean	0.25
chg	revenue	%GDP	ASF	CYP	low	0.17
chg	revenue	%GDP	ASF	CYP	high	0.34
chg	revenue	%GDP	ASF	CZE	mean	0.21
chg	revenue	%GDP	ASF	CZE	low	0.13
chg	revenue	%GDP	ASF	CZE	high	0.3
chg	revenue	%GDP	ASF	DEU	mean	0.25
chg	revenue	%GDP	ASF	DEU	low	0.15
chg	revenue	%GDP	ASF	DEU	high	0.35
chg	revenue	%GDP	ASF	ESP	mean	0.24
chg	revenue	%GDP	ASF	ESP	low	0.14
chg	revenue	%GDP	ASF	ESP	high	0.35
chg	revenue	%GDP	ASF	FIN	mean	0.25
chg	revenue	%GDP	ASF	FIN	low	0.16
chg	revenue	%GDP	ASF	FIN	high	0.35
chg	revenue	%GDP	ASF	FRA	mean	0.39
chg	revenue	%GDP	ASF	FRA	low	0.24
chg	revenue	%GDP	ASF	FRA	high	0.54
chg	revenue	%GDP	ASF	GBR	mean	0.58
chg	revenue	%GDP	ASF	GBR	low	0.38
chg	revenue	%GDP	ASF	GBR	high	0.79
chg	revenue	%GDP	ASF	GRC	mean	0.29
chg	revenue	%GDP	ASF	GRC	low	0.21
chg	revenue	%GDP	ASF	GRC	high	0.39
chg	revenue	%GDP	ASF	HRV	mean	0.43
chg	revenue	%GDP	ASF	HRV	low	0.29
chg	revenue	%GDP	ASF	HRV	high	0.59
chg	revenue	%GDP	ASF	HUN	mean	0.44
chg	revenue	%GDP	ASF	HUN	low	0.29
chg	revenue	%GDP	ASF	HUN	high	0.61
chg	revenue	%GDP	ASF	IRL	mean	0.11
chg	revenue	%GDP	ASF	IRL	low	0.07
chg	revenue	%GDP	ASF	IRL	high	0.14
chg	revenue	%GDP	ASF	ITA	mean	0.23
chg	revenue	%GDP	ASF	ITA	low	0.14
chg	revenue	%GDP	ASF	ITA	high	0.32
chg	revenue	%GDP	ASF	LUX	mean	0.2
chg	revenue	%GDP	ASF	LUX	low	0.12
chg	revenue	%GDP	ASF	LUX	high	0.3
chg	revenue	%GDP	ASF	LVA	mean	0.11
chg	revenue	%GDP	ASF	LVA	low	0.09
chg	revenue	%GDP	ASF	LVA	high	0.13
chg	revenue	%GDP	ASF	MLT	mean	0.34
chg	revenue	%GDP	ASF	MLT	low	0.22
chg	revenue	%GDP	ASF	MLT	high	0.46
chg	revenue	%GDP	ASF	NLD	mean	0.25
chg	revenue	%GDP	ASF	NLD	low	0.15
chg	revenue	%GDP	ASF	NLD	high	0.35
chg	revenue	%GDP	ASF	POL	mean	0.73
chg	revenue	%GDP	ASF	POL	low	0.46
chg	revenue	%GDP	ASF	POL	high	1
chg	revenue	%GDP	ASF	PRT	mean	0.35
chg	revenue	%GDP	ASF	PRT	low	0.22
chg	revenue	%GDP	ASF	PRT	high	0.5
chg	revenue	%GDP	ASF	ROU	mean	0.29
chg	revenue	%GDP	ASF	ROU	low	0.22
chg	revenue	%GDP	ASF	ROU	high	0.37
chg	revenue	%GDP	ASF	SVK	mean	0.14
chg	revenue	%GDP	ASF	SVK	low	0.09
chg	revenue	%GDP	ASF	SVK	high	0.2
chg	revenue	%GDP	ASF	SVN	mean	0.26
chg	revenue	%GDP	ASF	SVN	low	0.16
chg	revenue	%GDP	ASF	SVN	high	0.37
chg	revenue	%GDP	ASF	SWE	mean	0.24
chg	revenue	%GDP	ASF	SWE	low	0.14
chg	revenue	%GDP	ASF	SWE	high	0.34
chg	revenue	%GDP	PLT	Europe	mean	-0.12
chg	revenue	%GDP	PLT	Europe	low	-0.09
chg	revenue	%GDP	PLT	Europe	high	-0.16
chg	revenue	%GDP	PLT	Eastern Europe	mean	-0.19
chg	revenue	%GDP	PLT	Eastern Europe	low	-0.13
chg	revenue	%GDP	PLT	Eastern Europe	high	-0.26
chg	revenue	%GDP	PLT	Northern Europe	mean	-0.06
chg	revenue	%GDP	PLT	Northern Europe	low	-0.04
chg	revenue	%GDP	PLT	Northern Europe	high	-0.08
chg	revenue	%GDP	PLT	Southern Europe	mean	-0.21
chg	revenue	%GDP	PLT	Southern Europe	low	-0.17
chg	revenue	%GDP	PLT	Southern Europe	high	-0.26
chg	revenue	%GDP	PLT	Western Europe	mean	-0.09
chg	revenue	%GDP	PLT	Western Europe	low	-0.06
chg	revenue	%GDP	PLT	Western Europe	high	-0.11
chg	revenue	%GDP	PLT	AUT	mean	-0.14
chg	revenue	%GDP	PLT	AUT	low	-0.1
chg	revenue	%GDP	PLT	AUT	high	-0.19
chg	revenue	%GDP	PLT	BEL	mean	-0.09
chg	revenue	%GDP	PLT	BEL	low	-0.07
chg	revenue	%GDP	PLT	BEL	high	-0.11
chg	revenue	%GDP	PLT	BGR	mean	-0.32
chg	revenue	%GDP	PLT	BGR	low	-0.24
chg	revenue	%GDP	PLT	BGR	high	-0.4
chg	revenue	%GDP	PLT	CYP	mean	-0.11
chg	revenue	%GDP	PLT	CYP	low	-0.08
chg	revenue	%GDP	PLT	CYP	high	-0.13
chg	revenue	%GDP	PLT	CZE	mean	-0.16
chg	revenue	%GDP	PLT	CZE	low	-0.1
chg	revenue	%GDP	PLT	CZE	high	-0.21
chg	revenue	%GDP	PLT	DEU	mean	-0.1
chg	revenue	%GDP	PLT	DEU	low	-0.07
chg	revenue	%GDP	PLT	DEU	high	-0.12
chg	revenue	%GDP	PLT	DNK	mean	-0.21
chg	revenue	%GDP	PLT	DNK	low	-0.14
chg	revenue	%GDP	PLT	DNK	high	-0.28
chg	revenue	%GDP	PLT	ESP	mean	-0.25
chg	revenue	%GDP	PLT	ESP	low	-0.2
chg	revenue	%GDP	PLT	ESP	high	-0.3
chg	revenue	%GDP	PLT	EST	mean	-0.34
chg	revenue	%GDP	PLT	EST	low	-0.21
chg	revenue	%GDP	PLT	EST	high	-0.47
chg	revenue	%GDP	PLT	FIN	mean	-0.11
chg	revenue	%GDP	PLT	FIN	low	-0.08
chg	revenue	%GDP	PLT	FIN	high	-0.15
chg	revenue	%GDP	PLT	FRA	mean	-0.06
chg	revenue	%GDP	PLT	FRA	low	-0.04
chg	revenue	%GDP	PLT	FRA	high	-0.07
chg	revenue	%GDP	PLT	GBR	mean	-0.01
chg	revenue	%GDP	PLT	GBR	low	0
chg	revenue	%GDP	PLT	GBR	high	-0.01
chg	revenue	%GDP	PLT	GRC	mean	-0.4
chg	revenue	%GDP	PLT	GRC	low	-0.32
chg	revenue	%GDP	PLT	GRC	high	-0.49
chg	revenue	%GDP	PLT	HRV	mean	-0.42
chg	revenue	%GDP	PLT	HRV	low	-0.27
chg	revenue	%GDP	PLT	HRV	high	-0.58
chg	revenue	%GDP	PLT	HUN	mean	-0.41
chg	revenue	%GDP	PLT	HUN	low	-0.27
chg	revenue	%GDP	PLT	HUN	high	-0.56
chg	revenue	%GDP	PLT	IRL	mean	-0.09
chg	revenue	%GDP	PLT	IRL	low	-0.07
chg	revenue	%GDP	PLT	IRL	high	-0.11
chg	revenue	%GDP	PLT	ITA	mean	-0.16
chg	revenue	%GDP	PLT	ITA	low	-0.12
chg	revenue	%GDP	PLT	ITA	high	-0.19
chg	revenue	%GDP	PLT	LTU	mean	-0.3
chg	revenue	%GDP	PLT	LTU	low	-0.19
chg	revenue	%GDP	PLT	LTU	high	-0.4
chg	revenue	%GDP	PLT	LUX	mean	-0.02
chg	revenue	%GDP	PLT	LUX	low	-0.01
chg	revenue	%GDP	PLT	LUX	high	-0.02
chg	revenue	%GDP	PLT	LVA	mean	-0.23
chg	revenue	%GDP	PLT	LVA	low	-0.15
chg	revenue	%GDP	PLT	LVA	high	-0.32
chg	revenue	%GDP	PLT	MLT	mean	-0.03
chg	revenue	%GDP	PLT	MLT	low	-0.02
chg	revenue	%GDP	PLT	MLT	high	-0.04
chg	revenue	%GDP	PLT	NLD	mean	-0.13
chg	revenue	%GDP	PLT	NLD	low	-0.09
chg	revenue	%GDP	PLT	NLD	high	-0.17
chg	revenue	%GDP	PLT	POL	mean	-0.11
chg	revenue	%GDP	PLT	POL	low	-0.06
chg	revenue	%GDP	PLT	POL	high	-0.16
chg	revenue	%GDP	PLT	PRT	mean	-0.23
chg	revenue	%GDP	PLT	PRT	low	-0.17
chg	revenue	%GDP	PLT	PRT	high	-0.29
chg	revenue	%GDP	PLT	ROU	mean	-0.23
chg	revenue	%GDP	PLT	ROU	low	-0.17
chg	revenue	%GDP	PLT	ROU	high	-0.28
chg	revenue	%GDP	PLT	SVK	mean	-0.23
chg	revenue	%GDP	PLT	SVK	low	-0.15
chg	revenue	%GDP	PLT	SVK	high	-0.31
chg	revenue	%GDP	PLT	SVN	mean	-0.18
chg	revenue	%GDP	PLT	SVN	low	-0.12
chg	revenue	%GDP	PLT	SVN	high	-0.25
chg	revenue	%GDP	PLT	SWE	mean	-0.11
chg	revenue	%GDP	PLT	SWE	low	-0.08
chg	revenue	%GDP	PLT	SWE	high	-0.14
chg	cost_GHG	bill_USD	VAT	Europe	mean	-11.7
chg	cost_GHG	bill_USD	VAT	Europe	low	-2.78
chg	cost_GHG	bill_USD	VAT	Europe	high	-26.13
chg	cost_GHG	bill_USD	VAT	Eastern Europe	mean	-1.56
chg	cost_GHG	bill_USD	VAT	Eastern Europe	low	-0.37
chg	cost_GHG	bill_USD	VAT	Eastern Europe	high	-3.48
chg	cost_GHG	bill_USD	VAT	Northern Europe	mean	-3.4
chg	cost_GHG	bill_USD	VAT	Northern Europe	low	-0.81
chg	cost_GHG	bill_USD	VAT	Northern Europe	high	-7.6
chg	cost_GHG	bill_USD	VAT	Southern Europe	mean	-1.97
chg	cost_GHG	bill_USD	VAT	Southern Europe	low	-0.47
chg	cost_GHG	bill_USD	VAT	Southern Europe	high	-4.4
chg	cost_GHG	bill_USD	VAT	Western Europe	mean	-4.77
chg	cost_GHG	bill_USD	VAT	Western Europe	low	-1.13
chg	cost_GHG	bill_USD	VAT	Western Europe	high	-10.65
chg	cost_GHG	bill_USD	VAT	AUT	mean	-0.17
chg	cost_GHG	bill_USD	VAT	AUT	low	-0.04
chg	cost_GHG	bill_USD	VAT	AUT	high	-0.37
chg	cost_GHG	bill_USD	VAT	BEL	mean	-0.32
chg	cost_GHG	bill_USD	VAT	BEL	low	-0.08
chg	cost_GHG	bill_USD	VAT	BEL	high	-0.7
chg	cost_GHG	bill_USD	VAT	BGR	mean	0.05
chg	cost_GHG	bill_USD	VAT	BGR	low	0.01
chg	cost_GHG	bill_USD	VAT	BGR	high	0.1
chg	cost_GHG	bill_USD	VAT	CYP	mean	-0.02
chg	cost_GHG	bill_USD	VAT	CYP	low	0
chg	cost_GHG	bill_USD	VAT	CYP	high	-0.05
chg	cost_GHG	bill_USD	VAT	CZE	mean	-0.14
chg	cost_GHG	bill_USD	VAT	CZE	low	-0.03
chg	cost_GHG	bill_USD	VAT	CZE	high	-0.31
chg	cost_GHG	bill_USD	VAT	DEU	mean	-1.79
chg	cost_GHG	bill_USD	VAT	DEU	low	-0.43
chg	cost_GHG	bill_USD	VAT	DEU	high	-4.01
chg	cost_GHG	bill_USD	VAT	DNK	mean	0.05
chg	cost_GHG	bill_USD	VAT	DNK	low	0.01
chg	cost_GHG	bill_USD	VAT	DNK	high	0.12
chg	cost_GHG	bill_USD	VAT	ESP	mean	-0.57
chg	cost_GHG	bill_USD	VAT	ESP	low	-0.14
chg	cost_GHG	bill_USD	VAT	ESP	high	-1.28
chg	cost_GHG	bill_USD	VAT	EST	mean	0.01
chg	cost_GHG	bill_USD	VAT	EST	low	0
chg	cost_GHG	bill_USD	VAT	EST	high	0.03
chg	cost_GHG	bill_USD	VAT	FIN	mean	-0.1
chg	cost_GHG	bill_USD	VAT	FIN	low	-0.02
chg	cost_GHG	bill_USD	VAT	FIN	high	-0.23
chg	cost_GHG	bill_USD	VAT	FRA	mean	-2.11
chg	cost_GHG	bill_USD	VAT	FRA	low	-0.5
chg	cost_GHG	bill_USD	VAT	FRA	high	-4.72
chg	cost_GHG	bill_USD	VAT	GBR	mean	-3.04
chg	cost_GHG	bill_USD	VAT	GBR	low	-0.72
chg	cost_GHG	bill_USD	VAT	GBR	high	-6.78
chg	cost_GHG	bill_USD	VAT	GRC	mean	-0.09
chg	cost_GHG	bill_USD	VAT	GRC	low	-0.02
chg	cost_GHG	bill_USD	VAT	GRC	high	-0.21
chg	cost_GHG	bill_USD	VAT	HRV	mean	-0.06
chg	cost_GHG	bill_USD	VAT	HRV	low	-0.01
chg	cost_GHG	bill_USD	VAT	HRV	high	-0.14
chg	cost_GHG	bill_USD	VAT	HUN	mean	-0.14
chg	cost_GHG	bill_USD	VAT	HUN	low	-0.03
chg	cost_GHG	bill_USD	VAT	HUN	high	-0.3
chg	cost_GHG	bill_USD	VAT	IRL	mean	-0.09
chg	cost_GHG	bill_USD	VAT	IRL	low	-0.02
chg	cost_GHG	bill_USD	VAT	IRL	high	-0.2
chg	cost_GHG	bill_USD	VAT	ITA	mean	-0.98
chg	cost_GHG	bill_USD	VAT	ITA	low	-0.23
chg	cost_GHG	bill_USD	VAT	ITA	high	-2.19
chg	cost_GHG	bill_USD	VAT	LTU	mean	0.02
chg	cost_GHG	bill_USD	VAT	LTU	low	0
chg	cost_GHG	bill_USD	VAT	LTU	high	0.04
chg	cost_GHG	bill_USD	VAT	LUX	mean	-0.02
chg	cost_GHG	bill_USD	VAT	LUX	low	0
chg	cost_GHG	bill_USD	VAT	LUX	high	-0.04
chg	cost_GHG	bill_USD	VAT	LVA	mean	-0.01
chg	cost_GHG	bill_USD	VAT	LVA	low	0
chg	cost_GHG	bill_USD	VAT	LVA	high	-0.02
chg	cost_GHG	bill_USD	VAT	MLT	mean	-0.01
chg	cost_GHG	bill_USD	VAT	MLT	low	0
chg	cost_GHG	bill_USD	VAT	MLT	high	-0.03
chg	cost_GHG	bill_USD	VAT	NLD	mean	-0.36
chg	cost_GHG	bill_USD	VAT	NLD	low	-0.09
chg	cost_GHG	bill_USD	VAT	NLD	high	-0.81
chg	cost_GHG	bill_USD	VAT	POL	mean	-1.04
chg	cost_GHG	bill_USD	VAT	POL	low	-0.25
chg	cost_GHG	bill_USD	VAT	POL	high	-2.32
chg	cost_GHG	bill_USD	VAT	PRT	mean	-0.21
chg	cost_GHG	bill_USD	VAT	PRT	low	-0.05
chg	cost_GHG	bill_USD	VAT	PRT	high	-0.47
chg	cost_GHG	bill_USD	VAT	ROU	mean	-0.27
chg	cost_GHG	bill_USD	VAT	ROU	low	-0.06
chg	cost_GHG	bill_USD	VAT	ROU	high	-0.6
chg	cost_GHG	bill_USD	VAT	SVK	mean	-0.03
chg	cost_GHG	bill_USD	VAT	SVK	low	-0.01
chg	cost_GHG	bill_USD	VAT	SVK	high	-0.06
chg	cost_GHG	bill_USD	VAT	SVN	mean	-0.04
chg	cost_GHG	bill_USD	VAT	SVN	low	-0.01
chg	cost_GHG	bill_USD	VAT	SVN	high	-0.09
chg	cost_GHG	bill_USD	VAT	SWE	mean	-0.24
chg	cost_GHG	bill_USD	VAT	SWE	low	-0.06
chg	cost_GHG	bill_USD	VAT	SWE	high	-0.55
chg	cost_GHG	bill_USD	ASF	Europe	mean	-13.65
chg	cost_GHG	bill_USD	ASF	Europe	low	-3.25
chg	cost_GHG	bill_USD	ASF	Europe	high	-30.47
chg	cost_GHG	bill_USD	ASF	Eastern Europe	mean	-1.92
chg	cost_GHG	bill_USD	ASF	Eastern Europe	low	-0.46
chg	cost_GHG	bill_USD	ASF	Eastern Europe	high	-4.29
chg	cost_GHG	bill_USD	ASF	Northern Europe	mean	-3.6
chg	cost_GHG	bill_USD	ASF	Northern Europe	low	-0.86
chg	cost_GHG	bill_USD	ASF	Northern Europe	high	-8.05
chg	cost_GHG	bill_USD	ASF	Southern Europe	mean	-2.79
chg	cost_GHG	bill_USD	ASF	Southern Europe	low	-0.66
chg	cost_GHG	bill_USD	ASF	Southern Europe	high	-6.24
chg	cost_GHG	bill_USD	ASF	Western Europe	mean	-5.33
chg	cost_GHG	bill_USD	ASF	Western Europe	low	-1.27
chg	cost_GHG	bill_USD	ASF	Western Europe	high	-11.9
chg	cost_GHG	bill_USD	ASF	AUT	mean	-0.2
chg	cost_GHG	bill_USD	ASF	AUT	low	-0.05
chg	cost_GHG	bill_USD	ASF	AUT	high	-0.44
chg	cost_GHG	bill_USD	ASF	BEL	mean	-0.35
chg	cost_GHG	bill_USD	ASF	BEL	low	-0.08
chg	cost_GHG	bill_USD	ASF	BEL	high	-0.78
chg	cost_GHG	bill_USD	ASF	CYP	mean	-0.02
chg	cost_GHG	bill_USD	ASF	CYP	low	-0.01
chg	cost_GHG	bill_USD	ASF	CYP	high	-0.05
chg	cost_GHG	bill_USD	ASF	CZE	mean	-0.19
chg	cost_GHG	bill_USD	ASF	CZE	low	-0.04
chg	cost_GHG	bill_USD	ASF	CZE	high	-0.41
chg	cost_GHG	bill_USD	ASF	DEU	mean	-2.08
chg	cost_GHG	bill_USD	ASF	DEU	low	-0.5
chg	cost_GHG	bill_USD	ASF	DEU	high	-4.65
chg	cost_GHG	bill_USD	ASF	ESP	mean	-0.87
chg	cost_GHG	bill_USD	ASF	ESP	low	-0.21
chg	cost_GHG	bill_USD	ASF	ESP	high	-1.94
chg	cost_GHG	bill_USD	ASF	FIN	mean	-0.13
chg	cost_GHG	bill_USD	ASF	FIN	low	-0.03
chg	cost_GHG	bill_USD	ASF	FIN	high	-0.29
chg	cost_GHG	bill_USD	ASF	FRA	mean	-2.25
chg	cost_GHG	bill_USD	ASF	FRA	low	-0.53
chg	cost_GHG	bill_USD	ASF	FRA	high	-5.02
chg	cost_GHG	bill_USD	ASF	GBR	mean	-3.05
chg	cost_GHG	bill_USD	ASF	GBR	low	-0.72
chg	cost_GHG	bill_USD	ASF	GBR	high	-6.8
chg	cost_GHG	bill_USD	ASF	GRC	mean	-0.23
chg	cost_GHG	bill_USD	ASF	GRC	low	-0.05
chg	cost_GHG	bill_USD	ASF	GRC	high	-0.51
chg	cost_GHG	bill_USD	ASF	HRV	mean	-0.1
chg	cost_GHG	bill_USD	ASF	HRV	low	-0.02
chg	cost_GHG	bill_USD	ASF	HRV	high	-0.21
chg	cost_GHG	bill_USD	ASF	HUN	mean	-0.25
chg	cost_GHG	bill_USD	ASF	HUN	low	-0.06
chg	cost_GHG	bill_USD	ASF	HUN	high	-0.55
chg	cost_GHG	bill_USD	ASF	IRL	mean	-0.11
chg	cost_GHG	bill_USD	ASF	IRL	low	-0.03
chg	cost_GHG	bill_USD	ASF	IRL	high	-0.25
chg	cost_GHG	bill_USD	ASF	ITA	mean	-1.27
chg	cost_GHG	bill_USD	ASF	ITA	low	-0.3
chg	cost_GHG	bill_USD	ASF	ITA	high	-2.83
chg	cost_GHG	bill_USD	ASF	LUX	mean	-0.02
chg	cost_GHG	bill_USD	ASF	LUX	low	0
chg	cost_GHG	bill_USD	ASF	LUX	high	-0.04
chg	cost_GHG	bill_USD	ASF	LVA	mean	-0.02
chg	cost_GHG	bill_USD	ASF	LVA	low	0
chg	cost_GHG	bill_USD	ASF	LVA	high	-0.04
chg	cost_GHG	bill_USD	ASF	MLT	mean	-0.01
chg	cost_GHG	bill_USD	ASF	MLT	low	0
chg	cost_GHG	bill_USD	ASF	MLT	high	-0.03
chg	cost_GHG	bill_USD	ASF	NLD	mean	-0.43
chg	cost_GHG	bill_USD	ASF	NLD	low	-0.1
chg	cost_GHG	bill_USD	ASF	NLD	high	-0.96
chg	cost_GHG	bill_USD	ASF	POL	mean	-1.1
chg	cost_GHG	bill_USD	ASF	POL	low	-0.26
chg	cost_GHG	bill_USD	ASF	POL	high	-2.45
chg	cost_GHG	bill_USD	ASF	PRT	mean	-0.27
chg	cost_GHG	bill_USD	ASF	PRT	low	-0.06
chg	cost_GHG	bill_USD	ASF	PRT	high	-0.6
chg	cost_GHG	bill_USD	ASF	ROU	mean	-0.34
chg	cost_GHG	bill_USD	ASF	ROU	low	-0.08
chg	cost_GHG	bill_USD	ASF	ROU	high	-0.76
chg	cost_GHG	bill_USD	ASF	SVK	mean	-0.05
chg	cost_GHG	bill_USD	ASF	SVK	low	-0.01
chg	cost_GHG	bill_USD	ASF	SVK	high	-0.12
chg	cost_GHG	bill_USD	ASF	SVN	mean	-0.05
chg	cost_GHG	bill_USD	ASF	SVN	low	-0.01
chg	cost_GHG	bill_USD	ASF	SVN	high	-0.11
chg	cost_GHG	bill_USD	ASF	SWE	mean	-0.3
chg	cost_GHG	bill_USD	ASF	SWE	low	-0.07
chg	cost_GHG	bill_USD	ASF	SWE	high	-0.66
chg	cost_GHG	bill_USD	PLT	Europe	mean	2.04
chg	cost_GHG	bill_USD	PLT	Europe	low	0.49
chg	cost_GHG	bill_USD	PLT	Europe	high	4.56
chg	cost_GHG	bill_USD	PLT	Eastern Europe	mean	0.38
chg	cost_GHG	bill_USD	PLT	Eastern Europe	low	0.09
chg	cost_GHG	bill_USD	PLT	Eastern Europe	high	0.85
chg	cost_GHG	bill_USD	PLT	Northern Europe	mean	0.21
chg	cost_GHG	bill_USD	PLT	Northern Europe	low	0.05
chg	cost_GHG	bill_USD	PLT	Northern Europe	high	0.47
chg	cost_GHG	bill_USD	PLT	Southern Europe	mean	0.85
chg	cost_GHG	bill_USD	PLT	Southern Europe	low	0.2
chg	cost_GHG	bill_USD	PLT	Southern Europe	high	1.91
chg	cost_GHG	bill_USD	PLT	Western Europe	mean	0.6
chg	cost_GHG	bill_USD	PLT	Western Europe	low	0.14
chg	cost_GHG	bill_USD	PLT	Western Europe	high	1.33
chg	cost_GHG	bill_USD	PLT	AUT	mean	0.03
chg	cost_GHG	bill_USD	PLT	AUT	low	0.01
chg	cost_GHG	bill_USD	PLT	AUT	high	0.08
chg	cost_GHG	bill_USD	PLT	BEL	mean	0.04
chg	cost_GHG	bill_USD	PLT	BEL	low	0.01
chg	cost_GHG	bill_USD	PLT	BEL	high	0.09
chg	cost_GHG	bill_USD	PLT	BGR	mean	0.05
chg	cost_GHG	bill_USD	PLT	BGR	low	0.01
chg	cost_GHG	bill_USD	PLT	BGR	high	0.1
chg	cost_GHG	bill_USD	PLT	CYP	mean	0
chg	cost_GHG	bill_USD	PLT	CYP	low	0
chg	cost_GHG	bill_USD	PLT	CYP	high	0.01
chg	cost_GHG	bill_USD	PLT	CZE	mean	0.05
chg	cost_GHG	bill_USD	PLT	CZE	low	0.01
chg	cost_GHG	bill_USD	PLT	CZE	high	0.11
chg	cost_GHG	bill_USD	PLT	DEU	mean	0.31
chg	cost_GHG	bill_USD	PLT	DEU	low	0.07
chg	cost_GHG	bill_USD	PLT	DEU	high	0.69
chg	cost_GHG	bill_USD	PLT	DNK	mean	0.05
chg	cost_GHG	bill_USD	PLT	DNK	low	0.01
chg	cost_GHG	bill_USD	PLT	DNK	high	0.12
chg	cost_GHG	bill_USD	PLT	ESP	mean	0.3
chg	cost_GHG	bill_USD	PLT	ESP	low	0.07
chg	cost_GHG	bill_USD	PLT	ESP	high	0.68
chg	cost_GHG	bill_USD	PLT	EST	mean	0.01
chg	cost_GHG	bill_USD	PLT	EST	low	0
chg	cost_GHG	bill_USD	PLT	EST	high	0.03
chg	cost_GHG	bill_USD	PLT	FIN	mean	0.03
chg	cost_GHG	bill_USD	PLT	FIN	low	0.01
chg	cost_GHG	bill_USD	PLT	FIN	high	0.07
chg	cost_GHG	bill_USD	PLT	FRA	mean	0.15
chg	cost_GHG	bill_USD	PLT	FRA	low	0.03
chg	cost_GHG	bill_USD	PLT	FRA	high	0.33
chg	cost_GHG	bill_USD	PLT	GBR	mean	0.01
chg	cost_GHG	bill_USD	PLT	GBR	low	0
chg	cost_GHG	bill_USD	PLT	GBR	high	0.03
chg	cost_GHG	bill_USD	PLT	GRC	mean	0.14
chg	cost_GHG	bill_USD	PLT	GRC	low	0.03
chg	cost_GHG	bill_USD	PLT	GRC	high	0.32
chg	cost_GHG	bill_USD	PLT	HRV	mean	0.04
chg	cost_GHG	bill_USD	PLT	HRV	low	0.01
chg	cost_GHG	bill_USD	PLT	HRV	high	0.08
chg	cost_GHG	bill_USD	PLT	HUN	mean	0.12
chg	cost_GHG	bill_USD	PLT	HUN	low	0.03
chg	cost_GHG	bill_USD	PLT	HUN	high	0.27
chg	cost_GHG	bill_USD	PLT	IRL	mean	0.02
chg	cost_GHG	bill_USD	PLT	IRL	low	0.01
chg	cost_GHG	bill_USD	PLT	IRL	high	0.05
chg	cost_GHG	bill_USD	PLT	ITA	mean	0.3
chg	cost_GHG	bill_USD	PLT	ITA	low	0.07
chg	cost_GHG	bill_USD	PLT	ITA	high	0.67
chg	cost_GHG	bill_USD	PLT	LTU	mean	0.02
chg	cost_GHG	bill_USD	PLT	LTU	low	0
chg	cost_GHG	bill_USD	PLT	LTU	high	0.04
chg	cost_GHG	bill_USD	PLT	LUX	mean	0
chg	cost_GHG	bill_USD	PLT	LUX	low	0
chg	cost_GHG	bill_USD	PLT	LUX	high	0
chg	cost_GHG	bill_USD	PLT	LVA	mean	0.01
chg	cost_GHG	bill_USD	PLT	LVA	low	0
chg	cost_GHG	bill_USD	PLT	LVA	high	0.02
chg	cost_GHG	bill_USD	PLT	MLT	mean	0
chg	cost_GHG	bill_USD	PLT	MLT	low	0
chg	cost_GHG	bill_USD	PLT	MLT	high	0
chg	cost_GHG	bill_USD	PLT	NLD	mean	0.07
chg	cost_GHG	bill_USD	PLT	NLD	low	0.02
chg	cost_GHG	bill_USD	PLT	NLD	high	0.16
chg	cost_GHG	bill_USD	PLT	POL	mean	0.06
chg	cost_GHG	bill_USD	PLT	POL	low	0.01
chg	cost_GHG	bill_USD	PLT	POL	high	0.13
chg	cost_GHG	bill_USD	PLT	PRT	mean	0.06
chg	cost_GHG	bill_USD	PLT	PRT	low	0.01
chg	cost_GHG	bill_USD	PLT	PRT	high	0.14
chg	cost_GHG	bill_USD	PLT	ROU	mean	0.07
chg	cost_GHG	bill_USD	PLT	ROU	low	0.02
chg	cost_GHG	bill_USD	PLT	ROU	high	0.17
chg	cost_GHG	bill_USD	PLT	SVK	mean	0.03
chg	cost_GHG	bill_USD	PLT	SVK	low	0.01
chg	cost_GHG	bill_USD	PLT	SVK	high	0.06
chg	cost_GHG	bill_USD	PLT	SVN	mean	0.01
chg	cost_GHG	bill_USD	PLT	SVN	low	0
chg	cost_GHG	bill_USD	PLT	SVN	high	0.02
chg	cost_GHG	bill_USD	PLT	SWE	mean	0.05
chg	cost_GHG	bill_USD	PLT	SWE	low	0.01
chg	cost_GHG	bill_USD	PLT	SWE	high	0.12
chg	cost_GHG	%GDP	VAT	Europe	mean	-0.06
chg	cost_GHG	%GDP	VAT	Europe	low	-0.01
chg	cost_GHG	%GDP	VAT	Europe	high	-0.12
chg	cost_GHG	%GDP	VAT	Eastern Europe	mean	-0.06
chg	cost_GHG	%GDP	VAT	Eastern Europe	low	-0.01
chg	cost_GHG	%GDP	VAT	Eastern Europe	high	-0.13
chg	cost_GHG	%GDP	VAT	Northern Europe	mean	-0.08
chg	cost_GHG	%GDP	VAT	Northern Europe	low	-0.02
chg	cost_GHG	%GDP	VAT	Northern Europe	high	-0.17
chg	cost_GHG	%GDP	VAT	Southern Europe	mean	-0.04
chg	cost_GHG	%GDP	VAT	Southern Europe	low	-0.01
chg	cost_GHG	%GDP	VAT	Southern Europe	high	-0.09
chg	cost_GHG	%GDP	VAT	Western Europe	mean	-0.05
chg	cost_GHG	%GDP	VAT	Western Europe	low	-0.01
chg	cost_GHG	%GDP	VAT	Western Europe	high	-0.12
chg	cost_GHG	%GDP	VAT	AUT	mean	-0.04
chg	cost_GHG	%GDP	VAT	AUT	low	-0.01
chg	cost_GHG	%GDP	VAT	AUT	high	-0.08
chg	cost_GHG	%GDP	VAT	BEL	mean	-0.06
chg	cost_GHG	%GDP	VAT	BEL	low	-0.01
chg	cost_GHG	%GDP	VAT	BEL	high	-0.13
chg	cost_GHG	%GDP	VAT	BGR	mean	0.03
chg	cost_GHG	%GDP	VAT	BGR	low	0.01
chg	cost_GHG	%GDP	VAT	BGR	high	0.07
chg	cost_GHG	%GDP	VAT	CYP	mean	-0.05
chg	cost_GHG	%GDP	VAT	CYP	low	-0.01
chg	cost_GHG	%GDP	VAT	CYP	high	-0.1
chg	cost_GHG	%GDP	VAT	CZE	mean	-0.04
chg	cost_GHG	%GDP	VAT	CZE	low	-0.01
chg	cost_GHG	%GDP	VAT	CZE	high	-0.08
chg	cost_GHG	%GDP	VAT	DEU	mean	-0.04
chg	cost_GHG	%GDP	VAT	DEU	low	-0.01
chg	cost_GHG	%GDP	VAT	DEU	high	-0.09
chg	cost_GHG	%GDP	VAT	DNK	mean	0.02
chg	cost_GHG	%GDP	VAT	DNK	low	0
chg	cost_GHG	%GDP	VAT	DNK	high	0.04
chg	cost_GHG	%GDP	VAT	ESP	mean	-0.04
chg	cost_GHG	%GDP	VAT	ESP	low	-0.01
chg	cost_GHG	%GDP	VAT	ESP	high	-0.08
chg	cost_GHG	%GDP	VAT	EST	mean	0.03
chg	cost_GHG	%GDP	VAT	EST	low	0.01
chg	cost_GHG	%GDP	VAT	EST	high	0.06
chg	cost_GHG	%GDP	VAT	FIN	mean	-0.04
chg	cost_GHG	%GDP	VAT	FIN	low	-0.01
chg	cost_GHG	%GDP	VAT	FIN	high	-0.09
chg	cost_GHG	%GDP	VAT	FRA	mean	-0.07
chg	cost_GHG	%GDP	VAT	FRA	low	-0.02
chg	cost_GHG	%GDP	VAT	FRA	high	-0.16
chg	cost_GHG	%GDP	VAT	GBR	mean	-0.11
chg	cost_GHG	%GDP	VAT	GBR	low	-0.03
chg	cost_GHG	%GDP	VAT	GBR	high	-0.24
chg	cost_GHG	%GDP	VAT	GRC	mean	-0.03
chg	cost_GHG	%GDP	VAT	GRC	low	-0.01
chg	cost_GHG	%GDP	VAT	GRC	high	-0.08
chg	cost_GHG	%GDP	VAT	HRV	mean	-0.06
chg	cost_GHG	%GDP	VAT	HRV	low	-0.01
chg	cost_GHG	%GDP	VAT	HRV	high	-0.13
chg	cost_GHG	%GDP	VAT	HUN	mean	-0.05
chg	cost_GHG	%GDP	VAT	HUN	low	-0.01
chg	cost_GHG	%GDP	VAT	HUN	high	-0.11
chg	cost_GHG	%GDP	VAT	IRL	mean	-0.02
chg	cost_GHG	%GDP	VAT	IRL	low	-0.01
chg	cost_GHG	%GDP	VAT	IRL	high	-0.05
chg	cost_GHG	%GDP	VAT	ITA	mean	-0.04
chg	cost_GHG	%GDP	VAT	ITA	low	-0.01
chg	cost_GHG	%GDP	VAT	ITA	high	-0.09
chg	cost_GHG	%GDP	VAT	LTU	mean	0.02
chg	cost_GHG	%GDP	VAT	LTU	low	0.01
chg	cost_GHG	%GDP	VAT	LTU	high	0.05
chg	cost_GHG	%GDP	VAT	LUX	mean	-0.03
chg	cost_GHG	%GDP	VAT	LUX	low	-0.01
chg	cost_GHG	%GDP	VAT	LUX	high	-0.06
chg	cost_GHG	%GDP	VAT	LVA	mean	-0.02
chg	cost_GHG	%GDP	VAT	LVA	low	0
chg	cost_GHG	%GDP	VAT	LVA	high	-0.04
chg	cost_GHG	%GDP	VAT	MLT	mean	-0.07
chg	cost_GHG	%GDP	VAT	MLT	low	-0.02
chg	cost_GHG	%GDP	VAT	MLT	high	-0.16
chg	cost_GHG	%GDP	VAT	NLD	mean	-0.04
chg	cost_GHG	%GDP	VAT	NLD	low	-0.01
chg	cost_GHG	%GDP	VAT	NLD	high	-0.09
chg	cost_GHG	%GDP	VAT	POL	mean	-0.09
chg	cost_GHG	%GDP	VAT	POL	low	-0.02
chg	cost_GHG	%GDP	VAT	POL	high	-0.21
chg	cost_GHG	%GDP	VAT	PRT	mean	-0.06
chg	cost_GHG	%GDP	VAT	PRT	low	-0.02
chg	cost_GHG	%GDP	VAT	PRT	high	-0.14
chg	cost_GHG	%GDP	VAT	ROU	mean	-0.05
chg	cost_GHG	%GDP	VAT	ROU	low	-0.01
chg	cost_GHG	%GDP	VAT	ROU	high	-0.11
chg	cost_GHG	%GDP	VAT	SVK	mean	-0.02
chg	cost_GHG	%GDP	VAT	SVK	low	0
chg	cost_GHG	%GDP	VAT	SVK	high	-0.04
chg	cost_GHG	%GDP	VAT	SVN	mean	-0.05
chg	cost_GHG	%GDP	VAT	SVN	low	-0.01
chg	cost_GHG	%GDP	VAT	SVN	high	-0.11
chg	cost_GHG	%GDP	VAT	SWE	mean	-0.05
chg	cost_GHG	%GDP	VAT	SWE	low	-0.01
chg	cost_GHG	%GDP	VAT	SWE	high	-0.11
chg	cost_GHG	%GDP	ASF	Europe	mean	-0.06
chg	cost_GHG	%GDP	ASF	Europe	low	-0.02
chg	cost_GHG	%GDP	ASF	Europe	high	-0.14
chg	cost_GHG	%GDP	ASF	Eastern Europe	mean	-0.07
chg	cost_GHG	%GDP	ASF	Eastern Europe	low	-0.02
chg	cost_GHG	%GDP	ASF	Eastern Europe	high	-0.16
chg	cost_GHG	%GDP	ASF	Northern Europe	mean	-0.08
chg	cost_GHG	%GDP	ASF	Northern Europe	low	-0.02
chg	cost_GHG	%GDP	ASF	Northern Europe	high	-0.18
chg	cost_GHG	%GDP	ASF	Southern Europe	mean	-0.06
chg	cost_GHG	%GDP	ASF	Southern Europe	low	-0.01
chg	cost_GHG	%GDP	ASF	Southern Europe	high	-0.13
chg	cost_GHG	%GDP	ASF	Western Europe	mean	-0.06
chg	cost_GHG	%GDP	ASF	Western Europe	low	-0.01
chg	cost_GHG	%GDP	ASF	Western Europe	high	-0.13
chg	cost_GHG	%GDP	ASF	AUT	mean	-0.04
chg	cost_GHG	%GDP	ASF	AUT	low	-0.01
chg	cost_GHG	%GDP	ASF	AUT	high	-0.1
chg	cost_GHG	%GDP	ASF	BEL	mean	-0.06
chg	cost_GHG	%GDP	ASF	BEL	low	-0.01
chg	cost_GHG	%GDP	ASF	BEL	high	-0.14
chg	cost_GHG	%GDP	ASF	CYP	mean	-0.05
chg	cost_GHG	%GDP	ASF	CYP	low	-0.01
chg	cost_GHG	%GDP	ASF	CYP	high	-0.12
chg	cost_GHG	%GDP	ASF	CZE	mean	-0.05
chg	cost_GHG	%GDP	ASF	CZE	low	-0.01
chg	cost_GHG	%GDP	ASF	CZE	high	-0.11
chg	cost_GHG	%GDP	ASF	DEU	mean	-0.05
chg	cost_GHG	%GDP	ASF	DEU	low	-0.01
chg	cost_GHG	%GDP	ASF	DEU	high	-0.11
chg	cost_GHG	%GDP	ASF	ESP	mean	-0.05
chg	cost_GHG	%GDP	ASF	ESP	low	-0.01
chg	cost_GHG	%GDP	ASF	ESP	high	-0.12
chg	cost_GHG	%GDP	ASF	FIN	mean	-0.05
chg	cost_GHG	%GDP	ASF	FIN	low	-0.01
chg	cost_GHG	%GDP	ASF	FIN	high	-0.11
chg	cost_GHG	%GDP	ASF	FRA	mean	-0.08
chg	cost_GHG	%GDP	ASF	FRA	low	-0.02
chg	cost_GHG	%GDP	ASF	FRA	high	-0.17
chg	cost_GHG	%GDP	ASF	GBR	mean	-0.11
chg	cost_GHG	%GDP	ASF	GBR	low	-0.03
chg	cost_GHG	%GDP	ASF	GBR	high	-0.24
chg	cost_GHG	%GDP	ASF	GRC	mean	-0.09
chg	cost_GHG	%GDP	ASF	GRC	low	-0.02
chg	cost_GHG	%GDP	ASF	GRC	high	-0.19
chg	cost_GHG	%GDP	ASF	HRV	mean	-0.09
chg	cost_GHG	%GDP	ASF	HRV	low	-0.02
chg	cost_GHG	%GDP	ASF	HRV	high	-0.2
chg	cost_GHG	%GDP	ASF	HUN	mean	-0.09
chg	cost_GHG	%GDP	ASF	HUN	low	-0.02
chg	cost_GHG	%GDP	ASF	HUN	high	-0.2
chg	cost_GHG	%GDP	ASF	IRL	mean	-0.03
chg	cost_GHG	%GDP	ASF	IRL	low	-0.01
chg	cost_GHG	%GDP	ASF	IRL	high	-0.06
chg	cost_GHG	%GDP	ASF	ITA	mean	-0.05
chg	cost_GHG	%GDP	ASF	ITA	low	-0.01
chg	cost_GHG	%GDP	ASF	ITA	high	-0.12
chg	cost_GHG	%GDP	ASF	LUX	mean	-0.03
chg	cost_GHG	%GDP	ASF	LUX	low	-0.01
chg	cost_GHG	%GDP	ASF	LUX	high	-0.06
chg	cost_GHG	%GDP	ASF	LVA	mean	-0.03
chg	cost_GHG	%GDP	ASF	LVA	low	-0.01
chg	cost_GHG	%GDP	ASF	LVA	high	-0.07
chg	cost_GHG	%GDP	ASF	MLT	mean	-0.07
chg	cost_GHG	%GDP	ASF	MLT	low	-0.02
chg	cost_GHG	%GDP	ASF	MLT	high	-0.16
chg	cost_GHG	%GDP	ASF	NLD	mean	-0.05
chg	cost_GHG	%GDP	ASF	NLD	low	-0.01
chg	cost_GHG	%GDP	ASF	NLD	high	-0.11
chg	cost_GHG	%GDP	ASF	POL	mean	-0.1
chg	cost_GHG	%GDP	ASF	POL	low	-0.02
chg	cost_GHG	%GDP	ASF	POL	high	-0.22
chg	cost_GHG	%GDP	ASF	PRT	mean	-0.08
chg	cost_GHG	%GDP	ASF	PRT	low	-0.02
chg	cost_GHG	%GDP	ASF	PRT	high	-0.18
chg	cost_GHG	%GDP	ASF	ROU	mean	-0.06
chg	cost_GHG	%GDP	ASF	ROU	low	-0.02
chg	cost_GHG	%GDP	ASF	ROU	high	-0.14
chg	cost_GHG	%GDP	ASF	SVK	mean	-0.03
chg	cost_GHG	%GDP	ASF	SVK	low	-0.01
chg	cost_GHG	%GDP	ASF	SVK	high	-0.08
chg	cost_GHG	%GDP	ASF	SVN	mean	-0.06
chg	cost_GHG	%GDP	ASF	SVN	low	-0.02
chg	cost_GHG	%GDP	ASF	SVN	high	-0.14
chg	cost_GHG	%GDP	ASF	SWE	mean	-0.06
chg	cost_GHG	%GDP	ASF	SWE	low	-0.01
chg	cost_GHG	%GDP	ASF	SWE	high	-0.13
chg	cost_GHG	%GDP	PLT	Europe	mean	0.01
chg	cost_GHG	%GDP	PLT	Europe	low	0
chg	cost_GHG	%GDP	PLT	Europe	high	0.02
chg	cost_GHG	%GDP	PLT	Eastern Europe	mean	0.01
chg	cost_GHG	%GDP	PLT	Eastern Europe	low	0
chg	cost_GHG	%GDP	PLT	Eastern Europe	high	0.03
chg	cost_GHG	%GDP	PLT	Northern Europe	mean	0
chg	cost_GHG	%GDP	PLT	Northern Europe	low	0
chg	cost_GHG	%GDP	PLT	Northern Europe	high	0.01
chg	cost_GHG	%GDP	PLT	Southern Europe	mean	0.02
chg	cost_GHG	%GDP	PLT	Southern Europe	low	0
chg	cost_GHG	%GDP	PLT	Southern Europe	high	0.04
chg	cost_GHG	%GDP	PLT	Western Europe	mean	0.01
chg	cost_GHG	%GDP	PLT	Western Europe	low	0
chg	cost_GHG	%GDP	PLT	Western Europe	high	0.01
chg	cost_GHG	%GDP	PLT	AUT	mean	0.01
chg	cost_GHG	%GDP	PLT	AUT	low	0
chg	cost_GHG	%GDP	PLT	AUT	high	0.02
chg	cost_GHG	%GDP	PLT	BEL	mean	0.01
chg	cost_GHG	%GDP	PLT	BEL	low	0
chg	cost_GHG	%GDP	PLT	BEL	high	0.02
chg	cost_GHG	%GDP	PLT	BGR	mean	0.03
chg	cost_GHG	%GDP	PLT	BGR	low	0.01
chg	cost_GHG	%GDP	PLT	BGR	high	0.07
chg	cost_GHG	%GDP	PLT	CYP	mean	0.01
chg	cost_GHG	%GDP	PLT	CYP	low	0
chg	cost_GHG	%GDP	PLT	CYP	high	0.02
chg	cost_GHG	%GDP	PLT	CZE	mean	0.01
chg	cost_GHG	%GDP	PLT	CZE	low	0
chg	cost_GHG	%GDP	PLT	CZE	high	0.03
chg	cost_GHG	%GDP	PLT	DEU	mean	0.01
chg	cost_GHG	%GDP	PLT	DEU	low	0
chg	cost_GHG	%GDP	PLT	DEU	high	0.02
chg	cost_GHG	%GDP	PLT	DNK	mean	0.02
chg	cost_GHG	%GDP	PLT	DNK	low	0
chg	cost_GHG	%GDP	PLT	DNK	high	0.04
chg	cost_GHG	%GDP	PLT	ESP	mean	0.02
chg	cost_GHG	%GDP	PLT	ESP	low	0
chg	cost_GHG	%GDP	PLT	ESP	high	0.04
chg	cost_GHG	%GDP	PLT	EST	mean	0.03
chg	cost_GHG	%GDP	PLT	EST	low	0.01
chg	cost_GHG	%GDP	PLT	EST	high	0.06
chg	cost_GHG	%GDP	PLT	FIN	mean	0.01
chg	cost_GHG	%GDP	PLT	FIN	low	0
chg	cost_GHG	%GDP	PLT	FIN	high	0.02
chg	cost_GHG	%GDP	PLT	FRA	mean	0
chg	cost_GHG	%GDP	PLT	FRA	low	0
chg	cost_GHG	%GDP	PLT	FRA	high	0.01
chg	cost_GHG	%GDP	PLT	GBR	mean	0
chg	cost_GHG	%GDP	PLT	GBR	low	0
chg	cost_GHG	%GDP	PLT	GBR	high	0
chg	cost_GHG	%GDP	PLT	GRC	mean	0.05
chg	cost_GHG	%GDP	PLT	GRC	low	0.01
chg	cost_GHG	%GDP	PLT	GRC	high	0.12
chg	cost_GHG	%GDP	PLT	HRV	mean	0.03
chg	cost_GHG	%GDP	PLT	HRV	low	0.01
chg	cost_GHG	%GDP	PLT	HRV	high	0.08
chg	cost_GHG	%GDP	PLT	HUN	mean	0.04
chg	cost_GHG	%GDP	PLT	HUN	low	0.01
chg	cost_GHG	%GDP	PLT	HUN	high	0.1
chg	cost_GHG	%GDP	PLT	IRL	mean	0.01
chg	cost_GHG	%GDP	PLT	IRL	low	0
chg	cost_GHG	%GDP	PLT	IRL	high	0.01
chg	cost_GHG	%GDP	PLT	ITA	mean	0.01
chg	cost_GHG	%GDP	PLT	ITA	low	0
chg	cost_GHG	%GDP	PLT	ITA	high	0.03
chg	cost_GHG	%GDP	PLT	LTU	mean	0.02
chg	cost_GHG	%GDP	PLT	LTU	low	0.01
chg	cost_GHG	%GDP	PLT	LTU	high	0.05
chg	cost_GHG	%GDP	PLT	LUX	mean	0
chg	cost_GHG	%GDP	PLT	LUX	low	0
chg	cost_GHG	%GDP	PLT	LUX	high	0
chg	cost_GHG	%GDP	PLT	LVA	mean	0.02
chg	cost_GHG	%GDP	PLT	LVA	low	0
chg	cost_GHG	%GDP	PLT	LVA	high	0.04
chg	cost_GHG	%GDP	PLT	MLT	mean	0
chg	cost_GHG	%GDP	PLT	MLT	low	0
chg	cost_GHG	%GDP	PLT	MLT	high	0
chg	cost_GHG	%GDP	PLT	NLD	mean	0.01
chg	cost_GHG	%GDP	PLT	NLD	low	0
chg	cost_GHG	%GDP	PLT	NLD	high	0.02
chg	cost_GHG	%GDP	PLT	POL	mean	0.01
chg	cost_GHG	%GDP	PLT	POL	low	0
chg	cost_GHG	%GDP	PLT	POL	high	0.01
chg	cost_GHG	%GDP	PLT	PRT	mean	0.02
chg	cost_GHG	%GDP	PLT	PRT	low	0
chg	cost_GHG	%GDP	PLT	PRT	high	0.04
chg	cost_GHG	%GDP	PLT	ROU	mean	0.01
chg	cost_GHG	%GDP	PLT	ROU	low	0
chg	cost_GHG	%GDP	PLT	ROU	high	0.03
chg	cost_GHG	%GDP	PLT	SVK	mean	0.02
chg	cost_GHG	%GDP	PLT	SVK	low	0
chg	cost_GHG	%GDP	PLT	SVK	high	0.04
chg	cost_GHG	%GDP	PLT	SVN	mean	0.01
chg	cost_GHG	%GDP	PLT	SVN	low	0
chg	cost_GHG	%GDP	PLT	SVN	high	0.03
chg	cost_GHG	%GDP	PLT	SWE	mean	0.01
chg	cost_GHG	%GDP	PLT	SWE	low	0
chg	cost_GHG	%GDP	PLT	SWE	high	0.02
chg	cost_COI	bill_USD	VAT	Europe	mean	-26.19
chg	cost_COI	bill_USD	VAT	Europe	low	-17.08
chg	cost_COI	bill_USD	VAT	Europe	high	-36.19
chg	cost_COI	bill_USD	VAT	Eastern Europe	mean	-4.6
chg	cost_COI	bill_USD	VAT	Eastern Europe	low	-3.02
chg	cost_COI	bill_USD	VAT	Eastern Europe	high	-6.36
chg	cost_COI	bill_USD	VAT	Northern Europe	mean	-2.88
chg	cost_COI	bill_USD	VAT	Northern Europe	low	-1.84
chg	cost_COI	bill_USD	VAT	Northern Europe	high	-4.05
chg	cost_COI	bill_USD	VAT	Southern Europe	mean	-9.71
chg	cost_COI	bill_USD	VAT	Southern Europe	low	-6.35
chg	cost_COI	bill_USD	VAT	Southern Europe	high	-13.42
chg	cost_COI	bill_USD	VAT	Western Europe	mean	-9
chg	cost_COI	bill_USD	VAT	Western Europe	low	-5.88
chg	cost_COI	bill_USD	VAT	Western Europe	high	-12.36
chg	cost_COI	bill_USD	VAT	AUT	mean	-1.15
chg	cost_COI	bill_USD	VAT	AUT	low	-0.76
chg	cost_COI	bill_USD	VAT	AUT	high	-1.58
chg	cost_COI	bill_USD	VAT	BEL	mean	-0.52
chg	cost_COI	bill_USD	VAT	BEL	low	-0.34
chg	cost_COI	bill_USD	VAT	BEL	high	-0.71
chg	cost_COI	bill_USD	VAT	BGR	mean	-0.51
chg	cost_COI	bill_USD	VAT	BGR	low	-0.33
chg	cost_COI	bill_USD	VAT	BGR	high	-0.71
chg	cost_COI	bill_USD	VAT	CYP	mean	-0.02
chg	cost_COI	bill_USD	VAT	CYP	low	-0.01
chg	cost_COI	bill_USD	VAT	CYP	high	-0.03
chg	cost_COI	bill_USD	VAT	CZE	mean	-0.55
chg	cost_COI	bill_USD	VAT	CZE	low	-0.37
chg	cost_COI	bill_USD	VAT	CZE	high	-0.75
chg	cost_COI	bill_USD	VAT	DEU	mean	-4.44
chg	cost_COI	bill_USD	VAT	DEU	low	-2.92
chg	cost_COI	bill_USD	VAT	DEU	high	-6.08
chg	cost_COI	bill_USD	VAT	DNK	mean	-0.85
chg	cost_COI	bill_USD	VAT	DNK	low	-0.56
chg	cost_COI	bill_USD	VAT	DNK	high	-1.17
chg	cost_COI	bill_USD	VAT	ESP	mean	-3.68
chg	cost_COI	bill_USD	VAT	ESP	low	-2.42
chg	cost_COI	bill_USD	VAT	ESP	high	-5.07
chg	cost_COI	bill_USD	VAT	EST	mean	-0.12
chg	cost_COI	bill_USD	VAT	EST	low	-0.08
chg	cost_COI	bill_USD	VAT	EST	high	-0.17
chg	cost_COI	bill_USD	VAT	FIN	mean	-0.32
chg	cost_COI	bill_USD	VAT	FIN	low	-0.22
chg	cost_COI	bill_USD	VAT	FIN	high	-0.44
chg	cost_COI	bill_USD	VAT	FRA	mean	-1.89
chg	cost_COI	bill_USD	VAT	FRA	low	-1.21
chg	cost_COI	bill_USD	VAT	FRA	high	-2.63
chg	cost_COI	bill_USD	VAT	GBR	mean	-0.37
chg	cost_COI	bill_USD	VAT	GBR	low	-0.18
chg	cost_COI	bill_USD	VAT	GBR	high	-0.61
chg	cost_COI	bill_USD	VAT	GRC	mean	-0.93
chg	cost_COI	bill_USD	VAT	GRC	low	-0.6
chg	cost_COI	bill_USD	VAT	GRC	high	-1.29
chg	cost_COI	bill_USD	VAT	HRV	mean	-0.53
chg	cost_COI	bill_USD	VAT	HRV	low	-0.34
chg	cost_COI	bill_USD	VAT	HRV	high	-0.75
chg	cost_COI	bill_USD	VAT	HUN	mean	-1.07
chg	cost_COI	bill_USD	VAT	HUN	low	-0.71
chg	cost_COI	bill_USD	VAT	HUN	high	-1.48
chg	cost_COI	bill_USD	VAT	IRL	mean	-0.2
chg	cost_COI	bill_USD	VAT	IRL	low	-0.14
chg	cost_COI	bill_USD	VAT	IRL	high	-0.28
chg	cost_COI	bill_USD	VAT	ITA	mean	-3.8
chg	cost_COI	bill_USD	VAT	ITA	low	-2.49
chg	cost_COI	bill_USD	VAT	ITA	high	-5.24
chg	cost_COI	bill_USD	VAT	LTU	mean	-0.29
chg	cost_COI	bill_USD	VAT	LTU	low	-0.19
chg	cost_COI	bill_USD	VAT	LTU	high	-0.4
chg	cost_COI	bill_USD	VAT	LUX	mean	-0.03
chg	cost_COI	bill_USD	VAT	LUX	low	-0.02
chg	cost_COI	bill_USD	VAT	LUX	high	-0.04
chg	cost_COI	bill_USD	VAT	LVA	mean	-0.12
chg	cost_COI	bill_USD	VAT	LVA	low	-0.08
chg	cost_COI	bill_USD	VAT	LVA	high	-0.16
chg	cost_COI	bill_USD	VAT	MLT	mean	0
chg	cost_COI	bill_USD	VAT	MLT	low	0
chg	cost_COI	bill_USD	VAT	MLT	high	0
chg	cost_COI	bill_USD	VAT	NLD	mean	-0.96
chg	cost_COI	bill_USD	VAT	NLD	low	-0.63
chg	cost_COI	bill_USD	VAT	NLD	high	-1.31
chg	cost_COI	bill_USD	VAT	POL	mean	-0.82
chg	cost_COI	bill_USD	VAT	POL	low	-0.54
chg	cost_COI	bill_USD	VAT	POL	high	-1.11
chg	cost_COI	bill_USD	VAT	PRT	mean	-0.68
chg	cost_COI	bill_USD	VAT	PRT	low	-0.44
chg	cost_COI	bill_USD	VAT	PRT	high	-0.94
chg	cost_COI	bill_USD	VAT	ROU	mean	-1.34
chg	cost_COI	bill_USD	VAT	ROU	low	-0.86
chg	cost_COI	bill_USD	VAT	ROU	high	-1.88
chg	cost_COI	bill_USD	VAT	SVK	mean	-0.32
chg	cost_COI	bill_USD	VAT	SVK	low	-0.21
chg	cost_COI	bill_USD	VAT	SVK	high	-0.44
chg	cost_COI	bill_USD	VAT	SVN	mean	-0.09
chg	cost_COI	bill_USD	VAT	SVN	low	-0.06
chg	cost_COI	bill_USD	VAT	SVN	high	-0.12
chg	cost_COI	bill_USD	VAT	SWE	mean	-0.6
chg	cost_COI	bill_USD	VAT	SWE	low	-0.39
chg	cost_COI	bill_USD	VAT	SWE	high	-0.83
chg	cost_COI	bill_USD	ASF	Europe	mean	-2.08
chg	cost_COI	bill_USD	ASF	Europe	low	-0.66
chg	cost_COI	bill_USD	ASF	Europe	high	-3.96
chg	cost_COI	bill_USD	ASF	Eastern Europe	mean	-0.28
chg	cost_COI	bill_USD	ASF	Eastern Europe	low	-0.13
chg	cost_COI	bill_USD	ASF	Eastern Europe	high	-0.49
chg	cost_COI	bill_USD	ASF	Northern Europe	mean	-0.48
chg	cost_COI	bill_USD	ASF	Northern Europe	low	-0.23
chg	cost_COI	bill_USD	ASF	Northern Europe	high	-0.81
chg	cost_COI	bill_USD	ASF	Southern Europe	mean	0.06
chg	cost_COI	bill_USD	ASF	Southern Europe	low	0.25
chg	cost_COI	bill_USD	ASF	Southern Europe	high	-0.26
chg	cost_COI	bill_USD	ASF	Western Europe	mean	-1.37
chg	cost_COI	bill_USD	ASF	Western Europe	low	-0.56
chg	cost_COI	bill_USD	ASF	Western Europe	high	-2.4
chg	cost_COI	bill_USD	ASF	AUT	mean	-0.18
chg	cost_COI	bill_USD	ASF	AUT	low	-0.11
chg	cost_COI	bill_USD	ASF	AUT	high	-0.26
chg	cost_COI	bill_USD	ASF	BEL	mean	-0.02
chg	cost_COI	bill_USD	ASF	BEL	low	0.01
chg	cost_COI	bill_USD	ASF	BEL	high	-0.06
chg	cost_COI	bill_USD	ASF	CYP	mean	-0.01
chg	cost_COI	bill_USD	ASF	CYP	low	0
chg	cost_COI	bill_USD	ASF	CYP	high	-0.01
chg	cost_COI	bill_USD	ASF	CZE	mean	-0.12
chg	cost_COI	bill_USD	ASF	CZE	low	-0.08
chg	cost_COI	bill_USD	ASF	CZE	high	-0.17
chg	cost_COI	bill_USD	ASF	DEU	mean	-0.46
chg	cost_COI	bill_USD	ASF	DEU	low	-0.14
chg	cost_COI	bill_USD	ASF	DEU	high	-0.89
chg	cost_COI	bill_USD	ASF	ESP	mean	-0.37
chg	cost_COI	bill_USD	ASF	ESP	low	-0.21
chg	cost_COI	bill_USD	ASF	ESP	high	-0.54
chg	cost_COI	bill_USD	ASF	FIN	mean	-0.05
chg	cost_COI	bill_USD	ASF	FIN	low	-0.03
chg	cost_COI	bill_USD	ASF	FIN	high	-0.08
chg	cost_COI	bill_USD	ASF	FRA	mean	-0.75
chg	cost_COI	bill_USD	ASF	FRA	low	-0.39
chg	cost_COI	bill_USD	ASF	FRA	high	-1.17
chg	cost_COI	bill_USD	ASF	GBR	mean	-0.25
chg	cost_COI	bill_USD	ASF	GBR	low	-0.09
chg	cost_COI	bill_USD	ASF	GBR	high	-0.46
chg	cost_COI	bill_USD	ASF	GRC	mean	0.32
chg	cost_COI	bill_USD	ASF	GRC	low	0.25
chg	cost_COI	bill_USD	ASF	GRC	high	0.36
chg	cost_COI	bill_USD	ASF	HRV	mean	0.04
chg	cost_COI	bill_USD	ASF	HRV	low	0.04
chg	cost_COI	bill_USD	ASF	HRV	high	0.04
chg	cost_COI	bill_USD	ASF	HUN	mean	-0.05
chg	cost_COI	bill_USD	ASF	HUN	low	-0.03
chg	cost_COI	bill_USD	ASF	HUN	high	-0.08
chg	cost_COI	bill_USD	ASF	IRL	mean	0.01
chg	cost_COI	bill_USD	ASF	IRL	low	0.01
chg	cost_COI	bill_USD	ASF	IRL	high	0.01
chg	cost_COI	bill_USD	ASF	ITA	mean	0.01
chg	cost_COI	bill_USD	ASF	ITA	low	0.11
chg	cost_COI	bill_USD	ASF	ITA	high	-0.14
chg	cost_COI	bill_USD	ASF	LUX	mean	-0.01
chg	cost_COI	bill_USD	ASF	LUX	low	-0.01
chg	cost_COI	bill_USD	ASF	LUX	high	-0.02
chg	cost_COI	bill_USD	ASF	LVA	mean	0
chg	cost_COI	bill_USD	ASF	LVA	low	0
chg	cost_COI	bill_USD	ASF	LVA	high	-0.01
chg	cost_COI	bill_USD	ASF	MLT	mean	0
chg	cost_COI	bill_USD	ASF	MLT	low	0
chg	cost_COI	bill_USD	ASF	MLT	high	0
chg	cost_COI	bill_USD	ASF	NLD	mean	0.05
chg	cost_COI	bill_USD	ASF	NLD	low	0.07
chg	cost_COI	bill_USD	ASF	NLD	high	0
chg	cost_COI	bill_USD	ASF	POL	mean	-0.05
chg	cost_COI	bill_USD	ASF	POL	low	0
chg	cost_COI	bill_USD	ASF	POL	high	-0.14
chg	cost_COI	bill_USD	ASF	PRT	mean	0.05
chg	cost_COI	bill_USD	ASF	PRT	low	0.06
chg	cost_COI	bill_USD	ASF	PRT	high	0.03
chg	cost_COI	bill_USD	ASF	ROU	mean	-0.02
chg	cost_COI	bill_USD	ASF	ROU	low	0
chg	cost_COI	bill_USD	ASF	ROU	high	-0.05
chg	cost_COI	bill_USD	ASF	SVK	mean	-0.04
chg	cost_COI	bill_USD	ASF	SVK	low	-0.02
chg	cost_COI	bill_USD	ASF	SVK	high	-0.05
chg	cost_COI	bill_USD	ASF	SVN	mean	0.01
chg	cost_COI	bill_USD	ASF	SVN	low	0.01
chg	cost_COI	bill_USD	ASF	SVN	high	0.01
chg	cost_COI	bill_USD	ASF	SWE	mean	-0.19
chg	cost_COI	bill_USD	ASF	SWE	low	-0.11
chg	cost_COI	bill_USD	ASF	SWE	high	-0.28
chg	cost_COI	bill_USD	PLT	Europe	mean	-25.07
chg	cost_COI	bill_USD	PLT	Europe	low	-16.42
chg	cost_COI	bill_USD	PLT	Europe	high	-34.76
chg	cost_COI	bill_USD	PLT	Eastern Europe	mean	-4.51
chg	cost_COI	bill_USD	PLT	Eastern Europe	low	-2.92
chg	cost_COI	bill_USD	PLT	Eastern Europe	high	-6.29
chg	cost_COI	bill_USD	PLT	Northern Europe	mean	-2.48
chg	cost_COI	bill_USD	PLT	Northern Europe	low	-1.63
chg	cost_COI	bill_USD	PLT	Northern Europe	high	-3.42
chg	cost_COI	bill_USD	PLT	Southern Europe	mean	-10.1
chg	cost_COI	bill_USD	PLT	Southern Europe	low	-6.59
chg	cost_COI	bill_USD	PLT	Southern Europe	high	-14.06
chg	cost_COI	bill_USD	PLT	Western Europe	mean	-7.98
chg	cost_COI	bill_USD	PLT	Western Europe	low	-5.27
chg	cost_COI	bill_USD	PLT	Western Europe	high	-10.99
chg	cost_COI	bill_USD	PLT	AUT	mean	-1.01
chg	cost_COI	bill_USD	PLT	AUT	low	-0.67
chg	cost_COI	bill_USD	PLT	AUT	high	-1.39
chg	cost_COI	bill_USD	PLT	BEL	mean	-0.52
chg	cost_COI	bill_USD	PLT	BEL	low	-0.34
chg	cost_COI	bill_USD	PLT	BEL	high	-0.73
chg	cost_COI	bill_USD	PLT	BGR	mean	-0.51
chg	cost_COI	bill_USD	PLT	BGR	low	-0.33
chg	cost_COI	bill_USD	PLT	BGR	high	-0.71
chg	cost_COI	bill_USD	PLT	CYP	mean	-0.01
chg	cost_COI	bill_USD	PLT	CYP	low	-0.01
chg	cost_COI	bill_USD	PLT	CYP	high	-0.02
chg	cost_COI	bill_USD	PLT	CZE	mean	-0.46
chg	cost_COI	bill_USD	PLT	CZE	low	-0.3
chg	cost_COI	bill_USD	PLT	CZE	high	-0.63
chg	cost_COI	bill_USD	PLT	DEU	mean	-4.08
chg	cost_COI	bill_USD	PLT	DEU	low	-2.7
chg	cost_COI	bill_USD	PLT	DEU	high	-5.61
chg	cost_COI	bill_USD	PLT	DNK	mean	-0.85
chg	cost_COI	bill_USD	PLT	DNK	low	-0.56
chg	cost_COI	bill_USD	PLT	DNK	high	-1.17
chg	cost_COI	bill_USD	PLT	ESP	mean	-3.45
chg	cost_COI	bill_USD	PLT	ESP	low	-2.27
chg	cost_COI	bill_USD	PLT	ESP	high	-4.77
chg	cost_COI	bill_USD	PLT	EST	mean	-0.12
chg	cost_COI	bill_USD	PLT	EST	low	-0.08
chg	cost_COI	bill_USD	PLT	EST	high	-0.17
chg	cost_COI	bill_USD	PLT	FIN	mean	-0.29
chg	cost_COI	bill_USD	PLT	FIN	low	-0.19
chg	cost_COI	bill_USD	PLT	FIN	high	-0.39
chg	cost_COI	bill_USD	PLT	FRA	mean	-1.31
chg	cost_COI	bill_USD	PLT	FRA	low	-0.87
chg	cost_COI	bill_USD	PLT	FRA	high	-1.8
chg	cost_COI	bill_USD	PLT	GBR	mean	-0.13
chg	cost_COI	bill_USD	PLT	GBR	low	-0.09
chg	cost_COI	bill_USD	PLT	GBR	high	-0.18
chg	cost_COI	bill_USD	PLT	GRC	mean	-1.24
chg	cost_COI	bill_USD	PLT	GRC	low	-0.79
chg	cost_COI	bill_USD	PLT	GRC	high	-1.74
chg	cost_COI	bill_USD	PLT	HRV	mean	-0.57
chg	cost_COI	bill_USD	PLT	HRV	low	-0.36
chg	cost_COI	bill_USD	PLT	HRV	high	-0.82
chg	cost_COI	bill_USD	PLT	HUN	mean	-1.1
chg	cost_COI	bill_USD	PLT	HUN	low	-0.72
chg	cost_COI	bill_USD	PLT	HUN	high	-1.52
chg	cost_COI	bill_USD	PLT	IRL	mean	-0.23
chg	cost_COI	bill_USD	PLT	IRL	low	-0.15
chg	cost_COI	bill_USD	PLT	IRL	high	-0.32
chg	cost_COI	bill_USD	PLT	ITA	mean	-3.98
chg	cost_COI	bill_USD	PLT	ITA	low	-2.61
chg	cost_COI	bill_USD	PLT	ITA	high	-5.52
chg	cost_COI	bill_USD	PLT	LTU	mean	-0.29
chg	cost_COI	bill_USD	PLT	LTU	low	-0.19
chg	cost_COI	bill_USD	PLT	LTU	high	-0.4
chg	cost_COI	bill_USD	PLT	LUX	mean	-0.02
chg	cost_COI	bill_USD	PLT	LUX	low	-0.01
chg	cost_COI	bill_USD	PLT	LUX	high	-0.02
chg	cost_COI	bill_USD	PLT	LVA	mean	-0.11
chg	cost_COI	bill_USD	PLT	LVA	low	-0.07
chg	cost_COI	bill_USD	PLT	LVA	high	-0.16
chg	cost_COI	bill_USD	PLT	MLT	mean	0
chg	cost_COI	bill_USD	PLT	MLT	low	0
chg	cost_COI	bill_USD	PLT	MLT	high	0
chg	cost_COI	bill_USD	PLT	NLD	mean	-1.04
chg	cost_COI	bill_USD	PLT	NLD	low	-0.68
chg	cost_COI	bill_USD	PLT	NLD	high	-1.44
chg	cost_COI	bill_USD	PLT	POL	mean	-0.82
chg	cost_COI	bill_USD	PLT	POL	low	-0.54
chg	cost_COI	bill_USD	PLT	POL	high	-1.13
chg	cost_COI	bill_USD	PLT	PRT	mean	-0.75
chg	cost_COI	bill_USD	PLT	PRT	low	-0.48
chg	cost_COI	bill_USD	PLT	PRT	high	-1.06
chg	cost_COI	bill_USD	PLT	ROU	mean	-1.33
chg	cost_COI	bill_USD	PLT	ROU	low	-0.84
chg	cost_COI	bill_USD	PLT	ROU	high	-1.89
chg	cost_COI	bill_USD	PLT	SVK	mean	-0.3
chg	cost_COI	bill_USD	PLT	SVK	low	-0.2
chg	cost_COI	bill_USD	PLT	SVK	high	-0.41
chg	cost_COI	bill_USD	PLT	SVN	mean	-0.1
chg	cost_COI	bill_USD	PLT	SVN	low	-0.07
chg	cost_COI	bill_USD	PLT	SVN	high	-0.14
chg	cost_COI	bill_USD	PLT	SWE	mean	-0.46
chg	cost_COI	bill_USD	PLT	SWE	low	-0.3
chg	cost_COI	bill_USD	PLT	SWE	high	-0.63
chg	cost_COI	%GDP	VAT	Europe	mean	-0.12
chg	cost_COI	%GDP	VAT	Europe	low	-0.08
chg	cost_COI	%GDP	VAT	Europe	high	-0.17
chg	cost_COI	%GDP	VAT	Eastern Europe	mean	-0.18
chg	cost_COI	%GDP	VAT	Eastern Europe	low	-0.12
chg	cost_COI	%GDP	VAT	Eastern Europe	high	-0.24
chg	cost_COI	%GDP	VAT	Northern Europe	mean	-0.06
chg	cost_COI	%GDP	VAT	Northern Europe	low	-0.04
chg	cost_COI	%GDP	VAT	Northern Europe	high	-0.09
chg	cost_COI	%GDP	VAT	Southern Europe	mean	-0.2
chg	cost_COI	%GDP	VAT	Southern Europe	low	-0.13
chg	cost_COI	%GDP	VAT	Southern Europe	high	-0.28
chg	cost_COI	%GDP	VAT	Western Europe	mean	-0.1
chg	cost_COI	%GDP	VAT	Western Europe	low	-0.06
chg	cost_COI	%GDP	VAT	Western Europe	high	-0.13
chg	cost_COI	%GDP	VAT	AUT	mean	-0.25
chg	cost_COI	%GDP	VAT	AUT	low	-0.16
chg	cost_COI	%GDP	VAT	AUT	high	-0.34
chg	cost_COI	%GDP	VAT	BEL	mean	-0.09
chg	cost_COI	%GDP	VAT	BEL	low	-0.06
chg	cost_COI	%GDP	VAT	BEL	high	-0.13
chg	cost_COI	%GDP	VAT	BGR	mean	-0.34
chg	cost_COI	%GDP	VAT	BGR	low	-0.22
chg	cost_COI	%GDP	VAT	BGR	high	-0.48
chg	cost_COI	%GDP	VAT	CYP	mean	-0.04
chg	cost_COI	%GDP	VAT	CYP	low	-0.03
chg	cost_COI	%GDP	VAT	CYP	high	-0.06
chg	cost_COI	%GDP	VAT	CZE	mean	-0.14
chg	cost_COI	%GDP	VAT	CZE	low	-0.1
chg	cost_COI	%GDP	VAT	CZE	high	-0.19
chg	cost_COI	%GDP	VAT	DEU	mean	-0.1
chg	cost_COI	%GDP	VAT	DEU	low	-0.07
chg	cost_COI	%GDP	VAT	DEU	high	-0.14
chg	cost_COI	%GDP	VAT	DNK	mean	-0.26
chg	cost_COI	%GDP	VAT	DNK	low	-0.18
chg	cost_COI	%GDP	VAT	DNK	high	-0.36
chg	cost_COI	%GDP	VAT	ESP	mean	-0.23
chg	cost_COI	%GDP	VAT	ESP	low	-0.15
chg	cost_COI	%GDP	VAT	ESP	high	-0.32
chg	cost_COI	%GDP	VAT	EST	mean	-0.29
chg	cost_COI	%GDP	VAT	EST	low	-0.19
chg	cost_COI	%GDP	VAT	EST	high	-0.4
chg	cost_COI	%GDP	VAT	FIN	mean	-0.12
chg	cost_COI	%GDP	VAT	FIN	low	-0.08
chg	cost_COI	%GDP	VAT	FIN	high	-0.17
chg	cost_COI	%GDP	VAT	FRA	mean	-0.06
chg	cost_COI	%GDP	VAT	FRA	low	-0.04
chg	cost_COI	%GDP	VAT	FRA	high	-0.09
chg	cost_COI	%GDP	VAT	GBR	mean	-0.01
chg	cost_COI	%GDP	VAT	GBR	low	-0.01
chg	cost_COI	%GDP	VAT	GBR	high	-0.02
chg	cost_COI	%GDP	VAT	GRC	mean	-0.35
chg	cost_COI	%GDP	VAT	GRC	low	-0.22
chg	cost_COI	%GDP	VAT	GRC	high	-0.48
chg	cost_COI	%GDP	VAT	HRV	mean	-0.49
chg	cost_COI	%GDP	VAT	HRV	low	-0.32
chg	cost_COI	%GDP	VAT	HRV	high	-0.7
chg	cost_COI	%GDP	VAT	HUN	mean	-0.39
chg	cost_COI	%GDP	VAT	HUN	low	-0.26
chg	cost_COI	%GDP	VAT	HUN	high	-0.54
chg	cost_COI	%GDP	VAT	IRL	mean	-0.05
chg	cost_COI	%GDP	VAT	IRL	low	-0.03
chg	cost_COI	%GDP	VAT	IRL	high	-0.07
chg	cost_COI	%GDP	VAT	ITA	mean	-0.16
chg	cost_COI	%GDP	VAT	ITA	low	-0.11
chg	cost_COI	%GDP	VAT	ITA	high	-0.22
chg	cost_COI	%GDP	VAT	LTU	mean	-0.33
chg	cost_COI	%GDP	VAT	LTU	low	-0.22
chg	cost_COI	%GDP	VAT	LTU	high	-0.46
chg	cost_COI	%GDP	VAT	LUX	mean	-0.04
chg	cost_COI	%GDP	VAT	LUX	low	-0.03
chg	cost_COI	%GDP	VAT	LUX	high	-0.06
chg	cost_COI	%GDP	VAT	LVA	mean	-0.23
chg	cost_COI	%GDP	VAT	LVA	low	-0.15
chg	cost_COI	%GDP	VAT	LVA	high	-0.32
chg	cost_COI	%GDP	VAT	MLT	mean	-0.02
chg	cost_COI	%GDP	VAT	MLT	low	-0.01
chg	cost_COI	%GDP	VAT	MLT	high	-0.03
chg	cost_COI	%GDP	VAT	NLD	mean	-0.11
chg	cost_COI	%GDP	VAT	NLD	low	-0.07
chg	cost_COI	%GDP	VAT	NLD	high	-0.14
chg	cost_COI	%GDP	VAT	POL	mean	-0.07
chg	cost_COI	%GDP	VAT	POL	low	-0.05
chg	cost_COI	%GDP	VAT	POL	high	-0.1
chg	cost_COI	%GDP	VAT	PRT	mean	-0.21
chg	cost_COI	%GDP	VAT	PRT	low	-0.13
chg	cost_COI	%GDP	VAT	PRT	high	-0.29
chg	cost_COI	%GDP	VAT	ROU	mean	-0.25
chg	cost_COI	%GDP	VAT	ROU	low	-0.16
chg	cost_COI	%GDP	VAT	ROU	high	-0.35
chg	cost_COI	%GDP	VAT	SVK	mean	-0.21
chg	cost_COI	%GDP	VAT	SVK	low	-0.14
chg	cost_COI	%GDP	VAT	SVK	high	-0.28
chg	cost_COI	%GDP	VAT	SVN	mean	-0.12
chg	cost_COI	%GDP	VAT	SVN	low	-0.08
chg	cost_COI	%GDP	VAT	SVN	high	-0.16
chg	cost_COI	%GDP	VAT	SWE	mean	-0.12
chg	cost_COI	%GDP	VAT	SWE	low	-0.08
chg	cost_COI	%GDP	VAT	SWE	high	-0.16
chg	cost_COI	%GDP	ASF	Europe	mean	-0.01
chg	cost_COI	%GDP	ASF	Europe	low	0
chg	cost_COI	%GDP	ASF	Europe	high	-0.02
chg	cost_COI	%GDP	ASF	Eastern Europe	mean	-0.01
chg	cost_COI	%GDP	ASF	Eastern Europe	low	0
chg	cost_COI	%GDP	ASF	Eastern Europe	high	-0.02
chg	cost_COI	%GDP	ASF	Northern Europe	mean	-0.01
chg	cost_COI	%GDP	ASF	Northern Europe	low	-0.01
chg	cost_COI	%GDP	ASF	Northern Europe	high	-0.02
chg	cost_COI	%GDP	ASF	Southern Europe	mean	0
chg	cost_COI	%GDP	ASF	Southern Europe	low	0.01
chg	cost_COI	%GDP	ASF	Southern Europe	high	-0.01
chg	cost_COI	%GDP	ASF	Western Europe	mean	-0.01
chg	cost_COI	%GDP	ASF	Western Europe	low	-0.01
chg	cost_COI	%GDP	ASF	Western Europe	high	-0.03
chg	cost_COI	%GDP	ASF	AUT	mean	-0.04
chg	cost_COI	%GDP	ASF	AUT	low	-0.02
chg	cost_COI	%GDP	ASF	AUT	high	-0.06
chg	cost_COI	%GDP	ASF	BEL	mean	0
chg	cost_COI	%GDP	ASF	BEL	low	0
chg	cost_COI	%GDP	ASF	BEL	high	-0.01
chg	cost_COI	%GDP	ASF	CYP	mean	-0.02
chg	cost_COI	%GDP	ASF	CYP	low	-0.01
chg	cost_COI	%GDP	ASF	CYP	high	-0.03
chg	cost_COI	%GDP	ASF	CZE	mean	-0.03
chg	cost_COI	%GDP	ASF	CZE	low	-0.02
chg	cost_COI	%GDP	ASF	CZE	high	-0.04
chg	cost_COI	%GDP	ASF	DEU	mean	-0.01
chg	cost_COI	%GDP	ASF	DEU	low	0
chg	cost_COI	%GDP	ASF	DEU	high	-0.02
chg	cost_COI	%GDP	ASF	ESP	mean	-0.02
chg	cost_COI	%GDP	ASF	ESP	low	-0.01
chg	cost_COI	%GDP	ASF	ESP	high	-0.03
chg	cost_COI	%GDP	ASF	FIN	mean	-0.02
chg	cost_COI	%GDP	ASF	FIN	low	-0.01
chg	cost_COI	%GDP	ASF	FIN	high	-0.03
chg	cost_COI	%GDP	ASF	FRA	mean	-0.03
chg	cost_COI	%GDP	ASF	FRA	low	-0.01
chg	cost_COI	%GDP	ASF	FRA	high	-0.04
chg	cost_COI	%GDP	ASF	GBR	mean	-0.01
chg	cost_COI	%GDP	ASF	GBR	low	0
chg	cost_COI	%GDP	ASF	GBR	high	-0.02
chg	cost_COI	%GDP	ASF	GRC	mean	0.12
chg	cost_COI	%GDP	ASF	GRC	low	0.09
chg	cost_COI	%GDP	ASF	GRC	high	0.14
chg	cost_COI	%GDP	ASF	HRV	mean	0.04
chg	cost_COI	%GDP	ASF	HRV	low	0.03
chg	cost_COI	%GDP	ASF	HRV	high	0.04
chg	cost_COI	%GDP	ASF	HUN	mean	-0.02
chg	cost_COI	%GDP	ASF	HUN	low	-0.01
chg	cost_COI	%GDP	ASF	HUN	high	-0.03
chg	cost_COI	%GDP	ASF	IRL	mean	0
chg	cost_COI	%GDP	ASF	IRL	low	0
chg	cost_COI	%GDP	ASF	IRL	high	0
chg	cost_COI	%GDP	ASF	ITA	mean	0
chg	cost_COI	%GDP	ASF	ITA	low	0
chg	cost_COI	%GDP	ASF	ITA	high	-0.01
chg	cost_COI	%GDP	ASF	LUX	mean	-0.02
chg	cost_COI	%GDP	ASF	LUX	low	-0.01
chg	cost_COI	%GDP	ASF	LUX	high	-0.03
chg	cost_COI	%GDP	ASF	LVA	mean	-0.01
chg	cost_COI	%GDP	ASF	LVA	low	-0.01
chg	cost_COI	%GDP	ASF	LVA	high	-0.01
chg	cost_COI	%GDP	ASF	MLT	mean	0
chg	cost_COI	%GDP	ASF	MLT	low	0
chg	cost_COI	%GDP	ASF	MLT	high	-0.01
chg	cost_COI	%GDP	ASF	NLD	mean	0.01
chg	cost_COI	%GDP	ASF	NLD	low	0.01
chg	cost_COI	%GDP	ASF	NLD	high	0
chg	cost_COI	%GDP	ASF	POL	mean	0
chg	cost_COI	%GDP	ASF	POL	low	0
chg	cost_COI	%GDP	ASF	POL	high	-0.01
chg	cost_COI	%GDP	ASF	PRT	mean	0.01
chg	cost_COI	%GDP	ASF	PRT	low	0.02
chg	cost_COI	%GDP	ASF	PRT	high	0.01
chg	cost_COI	%GDP	ASF	ROU	mean	0
chg	cost_COI	%GDP	ASF	ROU	low	0
chg	cost_COI	%GDP	ASF	ROU	high	-0.01
chg	cost_COI	%GDP	ASF	SVK	mean	-0.02
chg	cost_COI	%GDP	ASF	SVK	low	-0.02
chg	cost_COI	%GDP	ASF	SVK	high	-0.03
chg	cost_COI	%GDP	ASF	SVN	mean	0.01
chg	cost_COI	%GDP	ASF	SVN	low	0.01
chg	cost_COI	%GDP	ASF	SVN	high	0.01
chg	cost_COI	%GDP	ASF	SWE	mean	-0.04
chg	cost_COI	%GDP	ASF	SWE	low	-0.02
chg	cost_COI	%GDP	ASF	SWE	high	-0.05
chg	cost_COI	%GDP	PLT	Europe	mean	-0.12
chg	cost_COI	%GDP	PLT	Europe	low	-0.08
chg	cost_COI	%GDP	PLT	Europe	high	-0.16
chg	cost_COI	%GDP	PLT	Eastern Europe	mean	-0.17
chg	cost_COI	%GDP	PLT	Eastern Europe	low	-0.11
chg	cost_COI	%GDP	PLT	Eastern Europe	high	-0.24
chg	cost_COI	%GDP	PLT	Northern Europe	mean	-0.05
chg	cost_COI	%GDP	PLT	Northern Europe	low	-0.04
chg	cost_COI	%GDP	PLT	Northern Europe	high	-0.08
chg	cost_COI	%GDP	PLT	Southern Europe	mean	-0.21
chg	cost_COI	%GDP	PLT	Southern Europe	low	-0.14
chg	cost_COI	%GDP	PLT	Southern Europe	high	-0.3
chg	cost_COI	%GDP	PLT	Western Europe	mean	-0.09
chg	cost_COI	%GDP	PLT	Western Europe	low	-0.06
chg	cost_COI	%GDP	PLT	Western Europe	high	-0.12
chg	cost_COI	%GDP	PLT	AUT	mean	-0.22
chg	cost_COI	%GDP	PLT	AUT	low	-0.14
chg	cost_COI	%GDP	PLT	AUT	high	-0.3
chg	cost_COI	%GDP	PLT	BEL	mean	-0.09
chg	cost_COI	%GDP	PLT	BEL	low	-0.06
chg	cost_COI	%GDP	PLT	BEL	high	-0.13
chg	cost_COI	%GDP	PLT	BGR	mean	-0.34
chg	cost_COI	%GDP	PLT	BGR	low	-0.22
chg	cost_COI	%GDP	PLT	BGR	high	-0.48
chg	cost_COI	%GDP	PLT	CYP	mean	-0.03
chg	cost_COI	%GDP	PLT	CYP	low	-0.02
chg	cost_COI	%GDP	PLT	CYP	high	-0.04
chg	cost_COI	%GDP	PLT	CZE	mean	-0.12
chg	cost_COI	%GDP	PLT	CZE	low	-0.08
chg	cost_COI	%GDP	PLT	CZE	high	-0.16
chg	cost_COI	%GDP	PLT	DEU	mean	-0.09
chg	cost_COI	%GDP	PLT	DEU	low	-0.06
chg	cost_COI	%GDP	PLT	DEU	high	-0.13
chg	cost_COI	%GDP	PLT	DNK	mean	-0.26
chg	cost_COI	%GDP	PLT	DNK	low	-0.18
chg	cost_COI	%GDP	PLT	DNK	high	-0.36
chg	cost_COI	%GDP	PLT	ESP	mean	-0.22
chg	cost_COI	%GDP	PLT	ESP	low	-0.14
chg	cost_COI	%GDP	PLT	ESP	high	-0.3
chg	cost_COI	%GDP	PLT	EST	mean	-0.29
chg	cost_COI	%GDP	PLT	EST	low	-0.19
chg	cost_COI	%GDP	PLT	EST	high	-0.4
chg	cost_COI	%GDP	PLT	FIN	mean	-0.11
chg	cost_COI	%GDP	PLT	FIN	low	-0.07
chg	cost_COI	%GDP	PLT	FIN	high	-0.15
chg	cost_COI	%GDP	PLT	FRA	mean	-0.04
chg	cost_COI	%GDP	PLT	FRA	low	-0.03
chg	cost_COI	%GDP	PLT	FRA	high	-0.06
chg	cost_COI	%GDP	PLT	GBR	mean	0
chg	cost_COI	%GDP	PLT	GBR	low	0
chg	cost_COI	%GDP	PLT	GBR	high	-0.01
chg	cost_COI	%GDP	PLT	GRC	mean	-0.46
chg	cost_COI	%GDP	PLT	GRC	low	-0.3
chg	cost_COI	%GDP	PLT	GRC	high	-0.65
chg	cost_COI	%GDP	PLT	HRV	mean	-0.54
chg	cost_COI	%GDP	PLT	HRV	low	-0.34
chg	cost_COI	%GDP	PLT	HRV	high	-0.76
chg	cost_COI	%GDP	PLT	HUN	mean	-0.4
chg	cost_COI	%GDP	PLT	HUN	low	-0.26
chg	cost_COI	%GDP	PLT	HUN	high	-0.56
chg	cost_COI	%GDP	PLT	IRL	mean	-0.05
chg	cost_COI	%GDP	PLT	IRL	low	-0.04
chg	cost_COI	%GDP	PLT	IRL	high	-0.08
chg	cost_COI	%GDP	PLT	ITA	mean	-0.17
chg	cost_COI	%GDP	PLT	ITA	low	-0.11
chg	cost_COI	%GDP	PLT	ITA	high	-0.23
chg	cost_COI	%GDP	PLT	LTU	mean	-0.33
chg	cost_COI	%GDP	PLT	LTU	low	-0.22
chg	cost_COI	%GDP	PLT	LTU	high	-0.46
chg	cost_COI	%GDP	PLT	LUX	mean	-0.03
chg	cost_COI	%GDP	PLT	LUX	low	-0.02
chg	cost_COI	%GDP	PLT	LUX	high	-0.04
chg	cost_COI	%GDP	PLT	LVA	mean	-0.22
chg	cost_COI	%GDP	PLT	LVA	low	-0.15
chg	cost_COI	%GDP	PLT	LVA	high	-0.31
chg	cost_COI	%GDP	PLT	MLT	mean	-0.01
chg	cost_COI	%GDP	PLT	MLT	low	-0.01
chg	cost_COI	%GDP	PLT	MLT	high	-0.02
chg	cost_COI	%GDP	PLT	NLD	mean	-0.11
chg	cost_COI	%GDP	PLT	NLD	low	-0.08
chg	cost_COI	%GDP	PLT	NLD	high	-0.16
chg	cost_COI	%GDP	PLT	POL	mean	-0.07
chg	cost_COI	%GDP	PLT	POL	low	-0.05
chg	cost_COI	%GDP	PLT	POL	high	-0.1
chg	cost_COI	%GDP	PLT	PRT	mean	-0.23
chg	cost_COI	%GDP	PLT	PRT	low	-0.15
chg	cost_COI	%GDP	PLT	PRT	high	-0.32
chg	cost_COI	%GDP	PLT	ROU	mean	-0.25
chg	cost_COI	%GDP	PLT	ROU	low	-0.16
chg	cost_COI	%GDP	PLT	ROU	high	-0.35
chg	cost_COI	%GDP	PLT	SVK	mean	-0.19
chg	cost_COI	%GDP	PLT	SVK	low	-0.13
chg	cost_COI	%GDP	PLT	SVK	high	-0.26
chg	cost_COI	%GDP	PLT	SVN	mean	-0.13
chg	cost_COI	%GDP	PLT	SVN	low	-0.09
chg	cost_COI	%GDP	PLT	SVN	high	-0.18
chg	cost_COI	%GDP	PLT	SWE	mean	-0.09
chg	cost_COI	%GDP	PLT	SWE	low	-0.06
chg	cost_COI	%GDP	PLT	SWE	high	-0.12
chg	balance	bill_USD	VAT	Europe	mean	82.46
chg	balance	bill_USD	VAT	Europe	low	45.58
chg	balance	bill_USD	VAT	Europe	high	127.5
chg	balance	bill_USD	VAT	Eastern Europe	mean	13.25
chg	balance	bill_USD	VAT	Eastern Europe	low	7.9
chg	balance	bill_USD	VAT	Eastern Europe	high	19.7
chg	balance	bill_USD	VAT	Northern Europe	mean	22.33
chg	balance	bill_USD	VAT	Northern Europe	low	13.09
chg	balance	bill_USD	VAT	Northern Europe	high	33.95
chg	balance	bill_USD	VAT	Southern Europe	mean	13.73
chg	balance	bill_USD	VAT	Southern Europe	low	6.41
chg	balance	bill_USD	VAT	Southern Europe	high	22.64
chg	balance	bill_USD	VAT	Western Europe	mean	33.15
chg	balance	bill_USD	VAT	Western Europe	low	18.18
chg	balance	bill_USD	VAT	Western Europe	high	51.22
chg	balance	bill_USD	VAT	AUT	mean	1.49
chg	balance	bill_USD	VAT	AUT	low	0.84
chg	balance	bill_USD	VAT	AUT	high	2.26
chg	balance	bill_USD	VAT	BEL	mean	2.28
chg	balance	bill_USD	VAT	BEL	low	1.3
chg	balance	bill_USD	VAT	BEL	high	3.44
chg	balance	bill_USD	VAT	BGR	mean	-0.02
chg	balance	bill_USD	VAT	BGR	low	-0.04
chg	balance	bill_USD	VAT	BGR	high	0.01
chg	balance	bill_USD	VAT	CYP	mean	0.11
chg	balance	bill_USD	VAT	CYP	low	0.06
chg	balance	bill_USD	VAT	CYP	high	0.17
chg	balance	bill_USD	VAT	CZE	mean	0.91
chg	balance	bill_USD	VAT	CZE	low	0.5
chg	balance	bill_USD	VAT	CZE	high	1.42
chg	balance	bill_USD	VAT	DEU	mean	13.01
chg	balance	bill_USD	VAT	DEU	low	7.07
chg	balance	bill_USD	VAT	DEU	high	20.17
chg	balance	bill_USD	VAT	DNK	mean	0.12
chg	balance	bill_USD	VAT	DNK	low	0.1
chg	balance	bill_USD	VAT	DNK	high	0.15
chg	balance	bill_USD	VAT	ESP	mean	4.15
chg	balance	bill_USD	VAT	ESP	low	1.63
chg	balance	bill_USD	VAT	ESP	high	7.2
chg	balance	bill_USD	VAT	EST	mean	-0.03
chg	balance	bill_USD	VAT	EST	low	-0.01
chg	balance	bill_USD	VAT	EST	high	-0.05
chg	balance	bill_USD	VAT	FIN	mean	0.8
chg	balance	bill_USD	VAT	FIN	low	0.46
chg	balance	bill_USD	VAT	FIN	high	1.22
chg	balance	bill_USD	VAT	FRA	mean	13.75
chg	balance	bill_USD	VAT	FRA	low	7.59
chg	balance	bill_USD	VAT	FRA	high	21.28
chg	balance	bill_USD	VAT	GBR	mean	19.47
chg	balance	bill_USD	VAT	GBR	low	11.49
chg	balance	bill_USD	VAT	GBR	high	29.51
chg	balance	bill_USD	VAT	GRC	mean	0.78
chg	balance	bill_USD	VAT	GRC	low	0.38
chg	balance	bill_USD	VAT	GRC	high	1.3
chg	balance	bill_USD	VAT	HRV	mean	0.61
chg	balance	bill_USD	VAT	HRV	low	0.39
chg	balance	bill_USD	VAT	HRV	high	0.92
chg	balance	bill_USD	VAT	HUN	mean	1.37
chg	balance	bill_USD	VAT	HUN	low	0.85
chg	balance	bill_USD	VAT	HUN	high	1.99
chg	balance	bill_USD	VAT	IRL	mean	0.38
chg	balance	bill_USD	VAT	IRL	low	0.2
chg	balance	bill_USD	VAT	IRL	high	0.63
chg	balance	bill_USD	VAT	ITA	mean	6.62
chg	balance	bill_USD	VAT	ITA	low	3.2
chg	balance	bill_USD	VAT	ITA	high	10.68
chg	balance	bill_USD	VAT	LTU	mean	0.01
chg	balance	bill_USD	VAT	LTU	low	0.02
chg	balance	bill_USD	VAT	LTU	high	0.01
chg	balance	bill_USD	VAT	LUX	mean	0.18
chg	balance	bill_USD	VAT	LUX	low	0.09
chg	balance	bill_USD	VAT	LUX	high	0.27
chg	balance	bill_USD	VAT	LVA	mean	0.07
chg	balance	bill_USD	VAT	LVA	low	0.05
chg	balance	bill_USD	VAT	LVA	high	0.09
chg	balance	bill_USD	VAT	MLT	mean	0.07
chg	balance	bill_USD	VAT	MLT	low	0.04
chg	balance	bill_USD	VAT	MLT	high	0.11
chg	balance	bill_USD	VAT	NLD	mean	2.44
chg	balance	bill_USD	VAT	NLD	low	1.3
chg	balance	bill_USD	VAT	NLD	high	3.79
chg	balance	bill_USD	VAT	POL	mean	8.8
chg	balance	bill_USD	VAT	POL	low	5.3
chg	balance	bill_USD	VAT	POL	high	12.93
chg	balance	bill_USD	VAT	PRT	mean	1.3
chg	balance	bill_USD	VAT	PRT	low	0.68
chg	balance	bill_USD	VAT	PRT	high	2.11
chg	balance	bill_USD	VAT	ROU	mean	1.97
chg	balance	bill_USD	VAT	ROU	low	1.16
chg	balance	bill_USD	VAT	ROU	high	3.02
chg	balance	bill_USD	VAT	SVK	mean	0.21
chg	balance	bill_USD	VAT	SVK	low	0.12
chg	balance	bill_USD	VAT	SVK	high	0.32
chg	balance	bill_USD	VAT	SVN	mean	0.19
chg	balance	bill_USD	VAT	SVN	low	0.1
chg	balance	bill_USD	VAT	SVN	high	0.31
chg	balance	bill_USD	VAT	SWE	mean	1.51
chg	balance	bill_USD	VAT	SWE	low	0.78
chg	balance	bill_USD	VAT	SWE	high	2.4
chg	balance	bill_USD	ASF	Europe	mean	85.33
chg	balance	bill_USD	ASF	Europe	low	47.97
chg	balance	bill_USD	ASF	Europe	high	131.47
chg	balance	bill_USD	ASF	Eastern Europe	mean	14.08
chg	balance	bill_USD	ASF	Eastern Europe	low	8.3
chg	balance	bill_USD	ASF	Eastern Europe	high	21.07
chg	balance	bill_USD	ASF	Northern Europe	mean	22.67
chg	balance	bill_USD	ASF	Northern Europe	low	13.25
chg	balance	bill_USD	ASF	Northern Europe	high	34.51
chg	balance	bill_USD	ASF	Southern Europe	mean	14.66
chg	balance	bill_USD	ASF	Southern Europe	low	7.68
chg	balance	bill_USD	ASF	Southern Europe	high	23.41
chg	balance	bill_USD	ASF	Western Europe	mean	33.91
chg	balance	bill_USD	ASF	Western Europe	low	18.74
chg	balance	bill_USD	ASF	Western Europe	high	52.48
chg	balance	bill_USD	ASF	AUT	mean	1.19
chg	balance	bill_USD	ASF	AUT	low	0.64
chg	balance	bill_USD	ASF	AUT	high	1.88
chg	balance	bill_USD	ASF	BEL	mean	2.3
chg	balance	bill_USD	ASF	BEL	low	1.32
chg	balance	bill_USD	ASF	BEL	high	3.48
chg	balance	bill_USD	ASF	CYP	mean	0.15
chg	balance	bill_USD	ASF	CYP	low	0.09
chg	balance	bill_USD	ASF	CYP	high	0.22
chg	balance	bill_USD	ASF	CZE	mean	1.11
chg	balance	bill_USD	ASF	CZE	low	0.61
chg	balance	bill_USD	ASF	CZE	high	1.74
chg	balance	bill_USD	ASF	DEU	mean	13.24
chg	balance	bill_USD	ASF	DEU	low	7.22
chg	balance	bill_USD	ASF	DEU	high	20.62
chg	balance	bill_USD	ASF	ESP	mean	5.07
chg	balance	bill_USD	ASF	ESP	low	2.62
chg	balance	bill_USD	ASF	ESP	high	8.09
chg	balance	bill_USD	ASF	FIN	mean	0.84
chg	balance	bill_USD	ASF	FIN	low	0.48
chg	balance	bill_USD	ASF	FIN	high	1.29
chg	balance	bill_USD	ASF	FRA	mean	14.35
chg	balance	bill_USD	ASF	FRA	low	8.04
chg	balance	bill_USD	ASF	FRA	high	22.1
chg	balance	bill_USD	ASF	GBR	mean	19.51
chg	balance	bill_USD	ASF	GBR	low	11.49
chg	balance	bill_USD	ASF	GBR	high	29.6
chg	balance	bill_USD	ASF	GRC	mean	0.69
chg	balance	bill_USD	ASF	GRC	low	0.36
chg	balance	bill_USD	ASF	GRC	high	1.18
chg	balance	bill_USD	ASF	HRV	mean	0.51
chg	balance	bill_USD	ASF	HRV	low	0.29
chg	balance	bill_USD	ASF	HRV	high	0.81
chg	balance	bill_USD	ASF	HUN	mean	1.51
chg	balance	bill_USD	ASF	HUN	low	0.89
chg	balance	bill_USD	ASF	HUN	high	2.3
chg	balance	bill_USD	ASF	IRL	mean	0.55
chg	balance	bill_USD	ASF	IRL	low	0.33
chg	balance	bill_USD	ASF	IRL	high	0.85
chg	balance	bill_USD	ASF	ITA	mean	6.7
chg	balance	bill_USD	ASF	ITA	low	3.5
chg	balance	bill_USD	ASF	ITA	high	10.64
chg	balance	bill_USD	ASF	LUX	mean	0.17
chg	balance	bill_USD	ASF	LUX	low	0.09
chg	balance	bill_USD	ASF	LUX	high	0.26
chg	balance	bill_USD	ASF	LVA	mean	0.08
chg	balance	bill_USD	ASF	LVA	low	0.05
chg	balance	bill_USD	ASF	LVA	high	0.11
chg	balance	bill_USD	ASF	MLT	mean	0.08
chg	balance	bill_USD	ASF	MLT	low	0.04
chg	balance	bill_USD	ASF	MLT	high	0.12
chg	balance	bill_USD	ASF	NLD	mean	2.65
chg	balance	bill_USD	ASF	NLD	low	1.43
chg	balance	bill_USD	ASF	NLD	high	4.14
chg	balance	bill_USD	ASF	POL	mean	9.24
chg	balance	bill_USD	ASF	POL	low	5.41
chg	balance	bill_USD	ASF	POL	high	13.74
chg	balance	bill_USD	ASF	PRT	mean	1.37
chg	balance	bill_USD	ASF	PRT	low	0.74
chg	balance	bill_USD	ASF	PRT	high	2.2
chg	balance	bill_USD	ASF	ROU	mean	1.92
chg	balance	bill_USD	ASF	ROU	low	1.23
chg	balance	bill_USD	ASF	ROU	high	2.82
chg	balance	bill_USD	ASF	SVK	mean	0.31
chg	balance	bill_USD	ASF	SVK	low	0.17
chg	balance	bill_USD	ASF	SVK	high	0.47
chg	balance	bill_USD	ASF	SVN	mean	0.24
chg	balance	bill_USD	ASF	SVN	low	0.12
chg	balance	bill_USD	ASF	SVN	high	0.38
chg	balance	bill_USD	ASF	SWE	mean	1.69
chg	balance	bill_USD	ASF	SWE	low	0.9
chg	balance	bill_USD	ASF	SWE	high	2.66
chg	balance	bill_USD	PLT	Europe	mean	-2.82
chg	balance	bill_USD	PLT	Europe	low	-3
chg	balance	bill_USD	PLT	Europe	high	-2.7
chg	balance	bill_USD	PLT	Eastern Europe	mean	-0.85
chg	balance	bill_USD	PLT	Eastern Europe	low	-0.5
chg	balance	bill_USD	PLT	Eastern Europe	high	-1.23
chg	balance	bill_USD	PLT	Northern Europe	mean	-0.33
chg	balance	bill_USD	PLT	Northern Europe	low	-0.19
chg	balance	bill_USD	PLT	Northern Europe	high	-0.49
chg	balance	bill_USD	PLT	Southern Europe	mean	-0.86
chg	balance	bill_USD	PLT	Southern Europe	low	-1.46
chg	balance	bill_USD	PLT	Southern Europe	high	-0.25
chg	balance	bill_USD	PLT	Western Europe	mean	-0.78
chg	balance	bill_USD	PLT	Western Europe	low	-0.86
chg	balance	bill_USD	PLT	Western Europe	high	-0.74
chg	balance	bill_USD	PLT	AUT	mean	0.33
chg	balance	bill_USD	PLT	AUT	low	0.22
chg	balance	bill_USD	PLT	AUT	high	0.44
chg	balance	bill_USD	PLT	BEL	mean	-0.03
chg	balance	bill_USD	PLT	BEL	low	-0.05
chg	balance	bill_USD	PLT	BEL	high	0
chg	balance	bill_USD	PLT	BGR	mean	-0.02
chg	balance	bill_USD	PLT	BGR	low	-0.04
chg	balance	bill_USD	PLT	BGR	high	0.01
chg	balance	bill_USD	PLT	CYP	mean	-0.04
chg	balance	bill_USD	PLT	CYP	low	-0.03
chg	balance	bill_USD	PLT	CYP	high	-0.05
chg	balance	bill_USD	PLT	CZE	mean	-0.19
chg	balance	bill_USD	PLT	CZE	low	-0.1
chg	balance	bill_USD	PLT	CZE	high	-0.28
chg	balance	bill_USD	PLT	DEU	mean	-0.34
chg	balance	bill_USD	PLT	DEU	low	-0.39
chg	balance	bill_USD	PLT	DEU	high	-0.31
chg	balance	bill_USD	PLT	DNK	mean	0.12
chg	balance	bill_USD	PLT	DNK	low	0.1
chg	balance	bill_USD	PLT	DNK	high	0.15
chg	balance	bill_USD	PLT	ESP	mean	-0.82
chg	balance	bill_USD	PLT	ESP	low	-0.95
chg	balance	bill_USD	PLT	ESP	high	-0.69
chg	balance	bill_USD	PLT	EST	mean	-0.03
chg	balance	bill_USD	PLT	EST	low	-0.01
chg	balance	bill_USD	PLT	EST	high	-0.05
chg	balance	bill_USD	PLT	FIN	mean	-0.04
chg	balance	bill_USD	PLT	FIN	low	-0.03
chg	balance	bill_USD	PLT	FIN	high	-0.06
chg	balance	bill_USD	PLT	FRA	mean	-0.53
chg	balance	bill_USD	PLT	FRA	low	-0.46
chg	balance	bill_USD	PLT	FRA	high	-0.59
chg	balance	bill_USD	PLT	GBR	mean	-0.04
chg	balance	bill_USD	PLT	GBR	low	-0.02
chg	balance	bill_USD	PLT	GBR	high	-0.07
chg	balance	bill_USD	PLT	GRC	mean	0.02
chg	balance	bill_USD	PLT	GRC	low	-0.09
chg	balance	bill_USD	PLT	GRC	high	0.12
chg	balance	bill_USD	PLT	HRV	mean	0.09
chg	balance	bill_USD	PLT	HRV	low	0.07
chg	balance	bill_USD	PLT	HRV	high	0.12
chg	balance	bill_USD	PLT	HUN	mean	-0.14
chg	balance	bill_USD	PLT	HUN	low	-0.05
chg	balance	bill_USD	PLT	HUN	high	-0.29
chg	balance	bill_USD	PLT	IRL	mean	-0.17
chg	balance	bill_USD	PLT	IRL	low	-0.14
chg	balance	bill_USD	PLT	IRL	high	-0.22
chg	balance	bill_USD	PLT	ITA	mean	-0.02
chg	balance	bill_USD	PLT	ITA	low	-0.37
chg	balance	bill_USD	PLT	ITA	high	0.32
chg	balance	bill_USD	PLT	LTU	mean	0.01
chg	balance	bill_USD	PLT	LTU	low	0.02
chg	balance	bill_USD	PLT	LTU	high	0.01
chg	balance	bill_USD	PLT	LUX	mean	0
chg	balance	bill_USD	PLT	LUX	low	0
chg	balance	bill_USD	PLT	LUX	high	0.01
chg	balance	bill_USD	PLT	LVA	mean	-0.01
chg	balance	bill_USD	PLT	LVA	low	0
chg	balance	bill_USD	PLT	LVA	high	-0.02
chg	balance	bill_USD	PLT	MLT	mean	0
chg	balance	bill_USD	PLT	MLT	low	0
chg	balance	bill_USD	PLT	MLT	high	0
chg	balance	bill_USD	PLT	NLD	mean	-0.22
chg	balance	bill_USD	PLT	NLD	low	-0.18
chg	balance	bill_USD	PLT	NLD	high	-0.29
chg	balance	bill_USD	PLT	POL	mean	-0.45
chg	balance	bill_USD	PLT	POL	low	-0.15
chg	balance	bill_USD	PLT	POL	high	-0.76
chg	balance	bill_USD	PLT	PRT	mean	-0.07
chg	balance	bill_USD	PLT	PRT	low	-0.09
chg	balance	bill_USD	PLT	PRT	high	-0.04
chg	balance	bill_USD	PLT	ROU	mean	0.04
chg	balance	bill_USD	PLT	ROU	low	-0.1
chg	balance	bill_USD	PLT	ROU	high	0.23
chg	balance	bill_USD	PLT	SVK	mean	-0.09
chg	balance	bill_USD	PLT	SVK	low	-0.05
chg	balance	bill_USD	PLT	SVK	high	-0.14
chg	balance	bill_USD	PLT	SVN	mean	-0.05
chg	balance	bill_USD	PLT	SVN	low	-0.03
chg	balance	bill_USD	PLT	SVN	high	-0.07
chg	balance	bill_USD	PLT	SWE	mean	-0.16
chg	balance	bill_USD	PLT	SWE	low	-0.12
chg	balance	bill_USD	PLT	SWE	high	-0.22
chg	balance	%GDP	VAT	Europe	mean	0.39
chg	balance	%GDP	VAT	Europe	low	0.22
chg	balance	%GDP	VAT	Europe	high	0.6
chg	balance	%GDP	VAT	Eastern Europe	mean	0.51
[truncated: 281 more rows]

## Sheet: VAT_rates
VAT rates:
> Aggregation: aggregation, including by food groups and by aggregates of fruits and vegetables (PLT) and meat and dairy (ASF)
> Region: region or country (classified by ISO3 code)
> Scenario: scenario of VAT reform, including increases in VAT for meat and dairy (ASF) and reductions in VAT for fruits and vegetables (PLT), as well as their combination (VAT)
> Food_group: food groups including their sum (all-fg)
> Value: VAT rates (%)
Aggregation	agg
Scenario	BMK
Sum of Value	Column Labels
Row Labels	ASF	PLT
Europe	8.42	9.28
Eastern Europe	8.63	11.03
Western Europe	6.5	7.59
Northern Europe	5	5.58
Southern Europe	13.5	13.21
AUT	10	11.64
BEL	2.22	6.12
BGR	20	19.87
CYP	6.01	9.56
CZE	12	12
DEU	7	8.65
DNK	25	25
ESP	16.39	16.18
EST	22	22
FIN	14	14.13
FRA	5.5	5.6
GBR		0.42
GRC	13	13.16
HRV	9.51	13.58
HUN	7.87	27
IRL	8.99	14.9
ITA	12.66	11.44
LTU	21	21
LUX	3	3.55
LVA	13.88	12.11
MLT	1.75	1.76
NLD	9	9
POL	5	5.22
PRT	8.59	11.25
ROU	9	9.13
SVK	12.76	16.5
SVN	9.5	9.74
SWE	12	12.39
max	25	27
min		0.42

## Sheet: food_demand
Food demand:
> Measure: measure of change, including absolute numbers (abs), absolute changes (chg), and percentage changes (pct)
> Scenario: scenario of VAT reform, including increases in VAT for meat and dairy (ASF) and reductions in VAT for fruits and vegetables (PLT), as well as their combination (VAT)
> Unit: unit including food demand in grams per person per day (g/d) and kilocalories per person perday (kcal/d), as well as intake net of food waste (_w)
> Food_group: food groups including their sum (all-fg)
> Region: region or country (classified by ISO3 code)
> Value: value in selected unit
Measure	pct
Unit	g/d
Region	Europe
Sum of Value	Column Labels
Row Labels	VAT	ASF	PLT
ASF	-8.62	-9.4	0.85
PLT	5.08	-2.29	7.51
grains	-2.21	-3.42	1.25
roots	4.14	6.3	-2.05
legumes	6.59	-2.16	8.91
nuts_seeds	6.26	-2.23	8.65
vegetables	6.04	-1.73	7.88
fruits	3.9	-2.91	6.99
oils_fats	-1.38	-2.05	0.69
sugar	-1.62	-2.83	1.24
beef_lamb	-9.87	-10.83	1.05
pork	-8.35	-8.39	0.04
poultry	-11.88	-10.76	-1.21
eggs	-2.12	-3.6	1.53
milk	-8.15	-9.3	1.25
other	-1.65	-2.77	1.16
seafood	-0.85	-1.97	1.14

## Sheet: env_impacts
Environmental impacts:
> Measure: measure of change, including absolute numbers (abs), absolute changes (chg), percentage changes (pct), and the distribution across food groups within these (_dis)
> Indicator: environmental indicator, including greenhouse gas emissions (GHG), land use (land) with components of cropland use (land_crop) and pasture (land_pstr), freshwater use (water), eutrophication potential (eutr), and the average of these
> Scenario: scenario of VAT reform, including increases in VAT for meat and dairy (ASF) and reductions in VAT for fruits and vegetables (PLT), as well as their combination (VAT)
> Food_group: food groups including their sum (all-fg)
> Region: region or country (classified by ISO3 code)
> Value: value in indicator unit (see paper)
Measure	pct
Indicator	avg
Food_group	all-fg
Sum of Value	Column Labels
Row Labels	VAT	ASF	PLT
Europe	-5.65	-6.84	1.24
Eastern Europe	-5.46	-6.87	1.48
Western Europe	-6.36	-7.23	0.92
Northern Europe	-8.6	-9.16	0.58
Southern Europe	-2.97	-4.84	1.93
AUT	-4.06	-5.41	1.38
BEL	-7.32	-8.23	0.99
BGR	3.07		3.07
CYP	-5.15	-6.03	0.93
CZE	-3.74	-5.13	1.46
DEU	-5.71	-6.74	1.09
DNK	2.73		2.73
ESP	-2.14	-4.12	2.02
EST	2.86		2.86
FIN	-5.01	-6.38	1.45
FRA	-7.5	-8.06	0.6
GBR	-11.28	-11.32	0.05
GRC	-1.72	-5.03	3.48
HRV	-3.88	-6.48	2.72
HUN	-4.37	-8.39	4.37
IRL	-3.87	-5.1	1.31
ITA	-3.5	-5.03	1.58
LTU	1.97		1.97
LUX	-7.56	-7.8	0.25
LVA	-1.4	-2.86	1.51
MLT	-7.48	-7.68	0.22
NLD	-5.24	-6.41	1.23
POL	-9.35	-9.87	0.55
PRT	-4.47	-6.07	1.69
ROU	-3.62	-4.81	1.22
SVK	-1.44	-3.51	2.12
SVN	-4.85	-6.42	1.66
SWE	-6.01	-7.31	1.4

## Sheet: health_impacts
Health impacts:
> Parameter: health parameter, including number of avoided deaths (deaths_avd), number of avoided deaths per 1000 people (deaths_avd/1000_pop_age), and percentage change in the number of all deaths (%deaths_avd/all)
> Scenario: scenario of VAT reform, including increases in VAT for meat and dairy (ASF) and reductions in VAT for fruits and vegetables (PLT), as well as their combination (VAT)
> Risk_factor: risk factor, including aggregate of all diet-related risks (diet), all weight-related risks (weight, and all risks (all-rf)
> Disease: cause of deaths, including aggregate of all causes (all-c)
> Region: region or country (classified by ISO3 code)
> Statistics: mean and low and high values of 95% confidence intervals
> Value: value in unit of parameter
Parameter	%deaths_avd/all
Disease	all-c
Risk_factor	all-rf
Statistics	mean
Sum of Value	Column Labels
Row Labels	VAT	ASF	PLT
Europe	3.17	0.17	3.12
Eastern Europe	4.23	0.27	4.12
Western Europe	2.08	0.28	1.89
Northern Europe	1.78	0.27	1.55
Southern Europe	4.81	-0.12	5.08
AUT	5.59	0.78	4.99
BEL	1.96	0.02	2.02
BGR	5.49		5.49
CYP	2.25	0.78	1.5
CZE	3.37	0.78	2.77
DEU	2.1	0.19	1.96
DNK	7.05		7.05
ESP	5.85	0.55	5.53
EST	6.37		6.37
FIN	3.23	0.54	2.87
FRA	1.52	0.51	1.14
GBR	0.35	0.25	0.11
GRC	6.06	-2.07	8.1
HRV	10.72	-0.75	11.54
HUN	7.19	0.44	7.28
IRL	3.32	-0.21	3.73
ITA	3.63	-0.08	3.87
LTU	6.75		6.75
LUX	1.63	0.69	1.04
LVA	4.51	0.19	4.36
MLT	0.6	0.1	0.46
NLD	2.29	-0.18	2.56
POL	1.98	0.21	1.91
PRT	4.21	-0.3	4.67
ROU	6.13	0.09	6.09
SVK	4.36	0.53	4.01
SVN	3.17	-0.29	3.59
SWE	2.94	0.79	2.36

[truncated: 1 more sheets: cost_impacts]
